# Supplementary material for: Heterogeneity in recombination rates and accessory gene co-occurrence distinguish Pseudomonas aeruginosa phylogroups
Source: mSystems. 2025 Apr 30;10(5):e00301-25. doi: 10.1128/msystems.00301-25 (PMC12090758; doi:10.1128/msystems.00301-25)
Supplement: Supplemental tables — Tables S1–S7. [file msystems.00301-25-s0002.xlsx]

## Sheet: Table S1
Supplemental Table S1. Accession numbers, sources, and genomic features of the 840 P. aeruginosa genomes included in this study. Genomic features include sequence quality check (genome completeness and genome contamination), number of contigs, N50, genome size (bp), sequence types (ST), and BAPS sequence clusters.
Genome	Genome Size	Source	Country	Continent	BAPS seq. cluster	ST	Year	% Completeness	% Contamination	% GC	Number of Genes	N50	Contigs
SAMN03268354	6785101	Acute	Belgium	Europe	1	2230	1993	100	0.36859	66.13	5914	6742964	1
SAMN03105599	6958704	Acute	China	Asia	1	-	2012	100	0.240385	66.15	5837	6719211	1
SAMN03840633	6742964	Acute	China	Asia	1	3043	2006	100	0.36859	65.98	5919	6879005	1
SAMN03840672	6919796	Acute	Germany	Europe	1	2230	2006	100	0.144231	66.22	6031	6603099	1
SAMN02603435	6842928	Acute	Spain	Europe	1	1195	2008	99.8397	0.400641	66.34	6458	6550070	1
SAMN07424088	6566257	Environment	UK	Europe	1	-	2012	99.6795	0.0801282	65.98	5719	6814936	1
SAMN03105639	7362218	Acute	USA	North America	1	-	2013	100	0.109266	66.02	5937	6866064	1
SAMN03105739	6321085	Acute	USA	North America	1	2211	2013	100	0.304487	66.42	5831	6421010	1
SAMN03840665	6719211	Acute	USA	North America	1	2228	2006	100	0.144231	65.6	5932	7497593	1
SAMN03105655	6269928	Acute	Colombia	South America	2	2410	2012	99.6795	0.525285	65.96	6231	6850954	1
SAMN07424092	6706644	Acute	France	Europe	2	2042	2011	99.6795	0.483571	66.12	6417	6820284	1
SAMN07424051	7259150	Animal	Germany	Europe	2	-	2004	99.6795	0.857503	66.56	6218	6264404	1
SAMN03105691	6439880	Acute	Spain	Europe	2	2410	2010	99.6795	0.133547	66.14	6131	6764661	1
SAMN03265389	6556453	Environment	UK	Europe	2	1432	2003	99.6795	0.507852	66.74	6184	6264404	1
SAMN03105714	6803620	Acute	USA	North America	2	3471	2013	99.6795	0.320513	66.45	6279	6588339	1
SAMN02602860	7127807	Cystic	Georgia	Europe	3	1744	1975	99.6795	0.471866	66.48	6337	6818030	1
SAMN07424064	7002978	Animal	Germany	Europe	3	2227	2004	99.6795	0.670788	66.51	6741	6043974	1
SAMN07424071	7005766	Animal	USA	North America	3	3764	X	99.6795	0.109266	66.29	5920	6537648	1
SAMN03105440	7037277	Acute	Argentina	South America	4	365	2005	99.6795	0.155053	65.77	6460	5967688	4
SAMN03105569	7017824	Acute	Argentina	South America	4	298	X	99.6795	0.400641	65.93	6715	1481438	9
SAMN03105679	7007955	Acute	Argentina	South America	4	1420	2009	99.6795	0.0801282	66.02	5949	1568358	15
SAMN03105697	6289098	Acute	Argentina	South America	4	235	2012	99.6795	2.16346	66.51	6943	771336	18
SAMN02472098	6615080	Acute	Argentina	South America	4	-	2012	99.6795	0.162685	66.5	6091	421826	71
SAMN07424062	6563815	Environment	Australia	Ocenia	4	2032	2005	99.6795	0.0801282	66.07	5976	299095	79
SAMN03105742	6467367	Acute	Belgium	Europe	4	253	1993	99.6795	0.0801282	66.42	6246	585547	34
SAMN07424062	6966014	Environment	Belgium	Europe	4	829	2007	99.6795	0.0801282	66.3	6609	321099	79
SAMN02360728	7022276	Acute	Benin	Africa	4	2623	2008	99.6795	0.0801282	66.57	6191	268232	48
SAMN03105441	6540847	Acute	Brazil	South America	4	773	2008	99.6795	0.590409	66.38	7094	4886618	4
SAMN03105543	6847745	Acute	Brazil	South America	4	235	2008	99.6795	0.109266	65.9	6208	2105842	8
SAMN03105544	6362326	Acute	Brazil	South America	4	235	2008	99.6795	0.0801282	65.86	6572	4395580	8
SAMN03105658	6907387	Acute	Brazil	South America	4	2720	2004	99.6795	0.0801282	66.16	5649	757751	13
SAMN03787338	7356424	Acute	Brazil	South America	4	235	X	99.6795	0.0801282	66.08	5705	210307	55
SAMN07424043	6660543	Acute	Brazil	South America	4	3893	2004	99.6795	1.7005	66.4	6947	361556	64
SAMN03031237	6543022	Acute	Brazil	South America	4	926	2008	99.6795	0.0801282	66.25	5790	307741	69
SAMN02732279	6779227	Animal	Brazil	South America	4	-	2012	99.6795	0.418447	65.97	6006	111311	72
SAMN03105431	5979515	Acute	Canada	North America	4	235	2006	99.6795	1.01776	66.35	6569	4969791	3
SAMN03105433	7000586	Acute	Canada	North America	4	319	2011	99.6795	1.01776	66.45	6646	4926464	3
SAMN03105434	6770311	Acute	Canada	North America	4	3470	2011	99.6795	0.216103	66.48	6881	3698149	3
SAMN03105513	6849861	Acute	Canada	North America	4	308	2006	99.6795	0.155053	66.17	6398	5173374	6
SAMN03105517	6277530	Acute	Canada	North America	4	671	2011	99.6795	0.0801282	65.44	5744	6160752	6
SAMN03105588	6788523	Acute	Canada	North America	4	773	2006	99.6795	0.125916	66.05	5852	1675485	10
SAMN03105600	6642619	Acute	Canada	North America	4	235	2009	99.6795	0.133547	66.03	5757	1077640	11
SAMN03105604	6337010	Acute	Canada	North America	4	560	2010	99.6795	0.0801282	66.09	6305	1620399	11
SAMN03105760	6892377	Acute	Canada	North America	4	235	2006	99.6795	0.109266	66.47	6029	261625	37
SAMN03105761	6282527	Acute	Canada	North America	4	1560	2006	99.6795	0.0801282	66.53	6187	500101	40
SAMN02360716	7081209	Acute	Canada	North America	4	606	2007	99.6795	0.0801282	66.3	5838	444906	42
SAMN02360721	6748304	Acute	Canada	North America	4	235	2011	99.6795	0.186966	66.46	6341	352027	44
SAMN02360722	7121620	Acute	Canada	North America	4	309	2011	99.6795	0.186966	66.18	6328	450447	44
SAMN03787336	6885273	Acute	Canada	North America	4	235	2006	99.6795	0.510531	65.82	6116	340691	54
SAMN02732281	6886137	Environment	Canada	North America	4	560	2011	99.6795	0.216103	65.98	6335	279586	77
SAMN07424069	6311774	Environment	Canada	North America	4	316	2011	99.6795	0.109266	66	5852	212999	77
SAMN07424067	6777830	Environment	Canada	North America	4	316	2011	99.6795	0.0801282	65.97	5780	272969	77
SAMN07424066	6314784	Environment	Canada	North America	4	2329	2011	99.6795	1.1485	66.1	6270	228091	77
SAMN02732280	6366315	Environment	Canada	North America	4	2689	2010	99.6795	0.203835	66.55	6506	258287	77
SAMN03105724	6301926	Acute	Chile	South America	4	1086	2007	99.6795	0.454433	65.58	6282	559146	29
SAMN03105591	6948193	Acute	China	Asia	4	313	2009	99.6795	0.286172	66.11	6333	4217286	10
SAMN02360738	6867543	Acute	China	Asia	4	313	2010	99.6795	0.525285	66.43	5966	396829	50
Marvig	7082268	Cystic	China	Asia	4	2665	2000	99.6795	0.454433	66.01	6351	256955	75
IPCD	6682392	Environment	China	Asia	4	235	X	99.6795	0.0801282	66.34	5984	244201	78
SAMN03105469	6486169	Acute	China	Asia	4	235	2011	99.6795	0.133547	66.5	6164	4829462	4
SAMN03105610	6791911	Acute	China	Asia	4	235	2006	99.6795	0.186966	66.02	6578	1678862	11
SAMN03105646	6325978	Acute	China	Asia	4	253	2011	99.6795	0.160256	65.89	6276	5347633	12
SAMN03105660	6575587	Acute	China	Asia	4	532	2006	99.6795	0.0801282	66.2	5818	1708013	13
SAMN03105667	6732223	Acute	China	Asia	4	308	2007	99.6795	0.429779	65.99	5789	1770046	14
SAMN02472101	7049244	Acute	China	Asia	4	1203	2012	99.6795	0.109266	66.46	6063	227420	71
SAMN03787337	7362494	Acute	Colombia	South America	4	235	X	99.6795	0.0801282	66.51	6526	305419	55
SAMN03787333	7091089	Acute	Colombia	South America	4	235	2009	99.6795	1.12422	66.55	6386	425412	52
SAMN02360702	6738242	Acute	Colombia	South America	4	-	2012	99.6795	0.125916	66.43	6300	230178	62
SAMN02472099	6845205	Acute	Colombia	South America	4	313	2012	99.6795	0.0801282	65.98	6292	269431	72
SAMN02472103	6889407	Acute	Colombia	South America	4	823	2012	99.6795	0.454433	65.84	6753	252659	72
SAMN02738247	6995537	Acute	Croatia	Europe	4	235	2008	99.6795	1.02159	66.42	6560	204422	68
SAMN03105428	6566286	Acute	Denmark	Europe	4	235	2013	99.6795	0.471866	66.14	6303	5284778	3
SAMN03105582	7258328	Acute	Denmark	Europe	4	701	2008	99.6795	0.767315	66.16	6566	965054	9
SAMN03105630	6723039	Acute	Denmark	Europe	4	313	2009	99.6795	0.0801282	66.08	5991	1959907	12
SAMN03105755	6990663	Acute	Denmark	Europe	4	235	2011	99.6795	0.109266	66.48	6506	425999	37
SAMN03105756	7131510	Acute	Denmark	Europe	4	313	2010	99.6795	0.125916	66.33	6289	373602	37
SAMN03197747	6911364	Acute	France	Europe	4	253	2010	99.6795	0.950612	65.7	6352	6444091	2
SAMN03105456	6722283	Acute	France	Europe	4	1400	2007	99.6795	0.125916	66.34	6401	5702272	4
SAMN03105471	6789535	Acute	France	Europe	4	309	2012	99.6795	0.133547	66	6327	6317307	4
SAMN03105527	6359543	Acute	France	Europe	4	308	2011	99.6795	0.874935	66.06	6519	1647702	7
SAMN03105550	6469470	Acute	France	Europe	4	253	2010	99.6795	0.186966	66.4	6351	1773720	8
SAMN03105657	6466306	Acute	France	Europe	4	773	2004	99.6795	0.0801282	65.92	6295	1263175	13
SAMN03787334	6802459	Acute	France	Europe	4	235	2012	99.6795	0.0801282	66.56	5907	229740	53
SAMN02360678	6470062	Acute	France	Europe	4	235	2010	99.6795	0.144231	66.22	6336	234294	60
SAMN02471890	6364162	Acute	France	Europe	4	560	2007	99.6795	0.0801282	66.39	6338	242844	64
SAMN03486516	7034546	Acute	France	Europe	4	137	2008	99.6795	0.446429	66.22	6317	405389	65
IPCD	7184792	Acute	France	Europe	4	313	2009	99.6795	0.0801282	66.49	7053	197328	68
SAMN02402445	6876687	Acute	France	Europe	4	2728	2008	99.6795	0.133547	66.45	6605	205691	69
SAMN03396926	6792091	Acute	France	Europe	4	446	2009	99.6795	0.216103	66.21	6866	186789	69
SAMN02360668	6449289	Acute	France	Europe	4	235	2012	99.6795	0.0801282	66.39	6026	244540	70
SAMN02603591	7113432	Acute	France	Europe	4	253	2012	99.6795	0.0801282	66.4	6467	258826	70
SAMEA3158454	6737478	Acute	France	Europe	4	235	2012	99.6795	0.0801282	66.29	6344	314340	72
SAMN02360672	6732772	Acute	France	Europe	4	308	2012	99.6795	0.0801282	66.37	6284	214997	72
SAMN03197620	6730147	Acute	Germany	Europe	4	253	2010	99.6795	0.582404	66.5	6854	4794684	2
SAMN03105546	7335469	Acute	Germany	Europe	4	253	2010	99.6795	0.216103	66.1	6256	3658378	8
SAMN03105557	6958460	Acute	Germany	Europe	4	1284	2004	99.6795	0.53699	66.19	6743	4779271	8
SAMN03105609	6253630	Acute	Germany	Europe	4	532	2005	99.6795	0.109266	65.8	5819	1744029	11
SAMN03105676	6810460	Acute	Germany	Europe	4	235	2009	99.6795	0.743034	65.98	6785	1039251	15
SAMN03105685	7034157	Acute	Germany	Europe	4	1076	2010	99.6795	0.158202	66.14	6278	1679674	16
SAMN02360726	7010520	Acute	Germany	Europe	4	316	X	99.6795	0.0801282	66	6044	5465220	44
SAMN02402442	6981966	Acute	Germany	Europe	4	253	1997	99.6795	0.0801282	65.84	5911	266052	58
SAMD00061003	7354112	Acute	Germany	Europe	4	235	2008	99.6795	0.240385	66.43	6358	226876	66
SAMN07424096	6816534	Acute	Germany	Europe	4	773	2009	99.6795	0.0801282	66.58	5803	211030	68
SAMN07424050	6719524	Animal	Germany	Europe	4	253	2004	99.6795	0.766941	66.43	6409	183159	73
Marvig	7137068	Cystic	Germany	Europe	4	1822	X	99.6795	0.400641	66.1	6226	184014	75
Marvig	7171794	Cystic	Germany	Europe	4	235	2009	99.6795	0.155053	66.05	6430	200958	76
SAMN07424087	6297482	Environment	Germany	Europe	4	-	X	99.6795	2.00321	66.01	6342	225275	77
SAMN03105450	6454206	Acute	Greece	Europe	4	2712	2012	99.6795	1.16631	66.34	6867	3519216	4
SAMN03105444	6540522	Acute	India	Asia	4	1248	2013	99.6795	0.0801282	65.94	6239	2568475	4
SAMN03105447	6579372	Acute	India	Asia	4	235	X	99.6795	0.0801282	66.3	6583	4044315	4
SAMN03105596	6561378	Acute	India	Asia	4	253	2004	99.6795	0.240385	66.11	5817	1833965	10
SAMN03105665	6295059	Acute	India	Asia	4	235	2007	99.6795	0.109266	66	5830	2023680	13
SAMN03105666	6982687	Acute	India	Asia	4	308	2007	99.6795	0.500221	65.9	6714	1087643	14
SAMN03105736	6964286	Acute	India	Asia	4	309	2013	99.6795	0.454433	66.11	6275	2492409	32
SAMN02360729	7119339	Acute	India	Asia	4	253	2012	99.6795	0.133547	66.39	5885	293814	48
SAMN02360735	6813733	Acute	India	Asia	4	298	X	99.6795	0.525285	66.47	6339	250757	50
SAMN03787332	6639036	Acute	India	Asia	4	235	2008	99.6795	0.186966	65.92	5880	375813	51
SAMN02402444	7093737	Acute	India	Asia	4	298	2010	99.6795	0.125916	66.39	6380	293581	59
SAMN02360708	6303594	Acute	India	Asia	4	253	2004	99.6795	0.800773	66.43	6691	295233	63
SAMD00018700	6426191	Acute	India	Asia	4	235	2008	99.6795	0.454433	66.34	6559	267789	66
SAMD00019082	7108825	Acute	India	Asia	4	235	2008	99.6795	0.0801282	66.4	5863	260156	66
SAMN02720833	6872882	Acute	India	Asia	4	316	2008	99.6795	0.179335	66.53	6125	269143	67
SAMN02952973	7038096	Environment	Indian Ocean	Asia	4	296	X	99.6795	1.20192	66.55	7034	355626	78
SAMN02360699	7030097	Acute	Israel	Asia	4	253	2012	99.6795	0.0801282	66.54	5729	407277	62
SAMN03197421	6424850	Acute	Italy	Europe	4	298	2012	99.6795	0.0801282	66.06	6481	6801503	2
SAMN03105503	6643242	Acute	Italy	Europe	4	235	X	99.6795	0.155053	66.07	6448	3466653	6
SAMN02360707	6295916	Acute	Italy	Europe	4	926	2012	99.6795	1.0708	66.64	6061	187415	62
SAMN02471979	7262490	Cystic	Italy	Europe	4	253	1988	99.6795	0.138403	65.68	6537	249609	73
SAMN03105593	6855952	Acute	Japan	Asia	4	308	2004	99.6795	0.518536	66.05	6309	1869121	10
Marvig	7185412	Cystic	Japan	Asia	4	2649	2012	99.6795	0.454433	66.1	6309	282286	75
SAMN02360734	6855346	Acute	Malaysia	Asia	4	308	X	99.6795	0.0801282	66.55	6228	347918	50
SAMN02360733	6910404	Acute	Mexico	North America	4	309	2004	99.6795	0.0801282	66.5	5708	269341	50
SAMN03105530	7124686	Acute	Phillipines	Asia	4	308	2012	99.6795	0.0801282	66.3	5758	1744150	7
SAMN03105740	6531914	Acute	Portugal	Europe	4	446	2004	99.6795	0.0801282	66.33	5907	605928	33
SAMN02360717	6707536	Acute	Portugal	Europe	4	667	1997	99.6795	0.682628	66.51	6588	425684	44
SAMN02360731	7039359	Acute	Puerto Rico	South America	4	1621	1938	99.6795	0.0801282	66.47	6247	250757	50
SAMN02360698	6843476	Acute	Romania	Europe	4	377	2012	99.6795	0.125916	66.45	6243	351213	61
SAMN03197557	6736600	Acute	Spain	Europe	4	235	2009	99.6795	0.0801282	66.17	6472	5120797	2
SAMN03197656	6918766	Acute	Spain	Europe	4	298	2010	99.6795	0.186966	66.44	6194	3117721	2
SAMN02360670	7200760	Acute	Spain	Europe	4	235	2011	99.6795	0.186966	65.83	6176	7099963	2
SAMN03105568	7373661	Acute	Spain	Europe	4	319	2008	99.6795	0.109266	66.34	5806	4579559	9
SAMN03105603	6794294	Acute	Spain	Europe	4	560	2011	99.6795	0.0801282	66.28	6260	790316	11
SAMN03105647	6693786	Acute	Spain	Europe	4	235	2011	99.6795	0.454433	65.99	6166	4416987	13
SAMN03105686	6698732	Acute	Spain	Europe	4	357	2010	99.6795	0.0801282	65.99	5907	1439890	17
SAMN03105687	6823044	Acute	Spain	Europe	4	319	2010	99.6795	0.325855	66.17	6469	1824146	18
SAMN03105688	6519283	Acute	Spain	Europe	4	316	2010	99.6795	0.0801282	66.39	5713	6404707	18
SAMN02360667	6811510	Acute	Spain	Europe	4	235	2007	99.6795	0.0801282	66.39	5811	287102	64
SAMN07424093	6438844	Acute	Spain	Europe	4	316	2011	99.6795	0.56141	66.4	6826	211383	70
SAMN03105419	6801585	Acute	UK	Europe	4	823	2014	99.6795	0.471866	66.47	6315	5663406	3
SAMN03105420	6898892	Acute	UK	Europe	4	308	2010	99.6795	1.05272	66.35	6789	2328485	3
SAMN03105432	6551871	Acute	UK	Europe	4	313	2009	99.6795	1.49853	66.43	6671	3268897	3
SAMN03105498	6918254	Acute	UK	Europe	4	235	2009	99.6795	0.0801282	66.34	6131	4164814	5
SAMN03105573	6888735	Acute	UK	Europe	4	235	2013	99.6795	0.173368	66.48	6460	1924169	9
SAMN03105586	6958295	Acute	UK	Europe	4	235	2009	99.6795	0.0801282	66.22	5880	2174498	9
SAMN03105587	6795623	Acute	UK	Europe	4	606	2009	99.6795	0.138403	66.06	5931	3529116	9
SAMN03105731	7011166	Acute	UK	Europe	4	298	2009	99.6795	0.0801282	65.87	6659	502923	31
SAMN03105732	6380431	Acute	UK	Europe	4	560	2010	99.6795	0.454433	66.36	6294	536642	31
SAMN03105764	6888268	Acute	UK	Europe	4	319	2009	99.6795	0.240385	65.98	6281	779683	40
SAMN02603669	6921381	Acute	UK	Europe	4	1024	2009	99.6795	0.0801282	66	6314	1371882	41
SAMN02402434	6793558	Acute	UK	Europe	4	313	X	99.6795	0.0801282	66.43	6079	212112	57
Marvig	7080235	Cystic	UK	Europe	4	313	2009	99.6795	1.1485	66.59	6402	288254	76
Marvig	7067509	Cystic	UK	Europe	4	926	2010	99.6795	0.0801282	66.21	5681	215580	76
Marvig	7108098	Cystic	UK	Europe	4	2555	2010	99.6795	0.0801282	65.62	6276	263817	76
Marvig	7042121	Cystic	UK	Europe	4	-	2010	99.6795	0.721154	66.5	6501	206021	76
Marvig	7050668	Cystic	UK	Europe	4	1677	2010	99.6795	0.240385	66.22	6208	236293	76
SAMN07424086	6498561	Environment	UK	Europe	4	313	1998	99.6795	0.179554	66.03	6351	165019	76
SAMN03105417	6866064	Acute	Unknown	Unknown	4	316	X	99.6795	0.213675	66.52	6651	4810656	2
SAMN03105421	6803974	Acute	Unknown	Unknown	4	823	X	99.6795	0.0801282	66.04	6324	5303848	3
SAMN03105438	6734429	Acute	Unknown	Unknown	4	313	X	99.6795	0.0801282	66.42	6527	4883548	3
SAMN03105484	7267058	Acute	Unknown	Unknown	4	235	2013	99.6795	0.0801282	66.48	6245	3479107	5
SAMN03105486	6728433	Acute	Unknown	Unknown	4	235	2013	99.6795	0.179335	66.04	6291	3670945	5
SAMN03105559	5501656	Acute	Unknown	Unknown	4	308	2013	99.6795	0.320513	66	6530	4308134	8
SAMN02360727	7238306	Acute	Unknown	Unknown	4	235	X	99.6795	0.0801282	66.59	6152	315676	47
SAMN02584696	6865760	Acute	Unknown	Unknown	4	235	X	99.6795	0.133547	65.84	5959	321910	56
SAMN02402433	6231966	Acute	Unknown	Unknown	4	1076	X	99.6795	0.0801282	66.47	6306	473181	56
Marvig	7107404	Cystic	Unknown	Unknown	4	671	X	99.6795	0.0801282	66.48	5893	295035	74
Marvig	7064192	Cystic	Unknown	Unknown	4	207	X	99.6795	0.429779	66.33	6145	221244	75
SAMN07424039	7019190	Environment	Unknown	Unknown	4	-	X	99.6795	0.144231	66.34	6847	226550	77
SAMN03105426	6770811	Acute	USA	North America	4	446	2005	99.6795	0.856481	66.41	6423	5797998	3
SAMN03105429	6957846	Acute	USA	North America	4	235	1981	99.6795	0.109266	66.5	5858	5611027	3
SAMN03105448	6445249	Acute	USA	North America	4	298	2013	99.6795	0.240385	66.1	6510	5164862	4
SAMN03105474	6880661	Acute	USA	North America	4	253	X	99.6795	0.0801282	66.4	5776	2800202	5
SAMN03105478	6871569	Acute	USA	North America	4	309	2014	99.6795	0.0801282	66.13	5757	3661179	5
SAMN03105480	6647710	Acute	USA	North America	4	235	2013	99.6795	0.0801282	66.27	5840	3616283	5
SAMN03105487	6654556	Acute	USA	North America	4	235	2013	99.6795	0.160256	66.14	6272	4190990	5
SAMN03105493	6624059	Acute	USA	North America	4	308	1949	99.6795	0.0801282	65.85	5800	1746332	5
SAMN03105496	7045281	Acute	USA	North America	4	235	2011	99.6795	0.607059	66.11	6430	2239180	5
SAMN03105500	6914072	Acute	USA	North America	4	235	2004	99.6795	0.155053	66.31	6584	5056921	5
SAMN03105507	6647642	Acute	USA	North America	4	235	2005	99.6795	0.125916	66.23	6519	2002216	6
SAMN03105509	6910041	Acute	USA	North America	4	235	X	99.6795	0.561271	66.21	6222	3733021	6
SAMN03105531	6765326	Acute	USA	North America	4	235	2012	99.6795	0.0801282	66.49	5757	4059063	7
SAMN03105564	7040099	Acute	USA	North America	4	357	2013	99.6795	0.937257	66	6749	1806559	8
SAMN03105577	6909435	Acute	USA	North America	4	606	X	99.6795	1.17764	66.29	6598	900870	9
SAMN03105598	6835254	Acute	USA	North America	4	-	2013	99.6795	0.0801282	65.91	5963	1560393	11
SAMN03105618	6884000	Acute	USA	North America	4	377	X	99.6795	0.0801282	65.92	5837	1626658	11
SAMN03105636	6977785	Acute	USA	North America	4	308	2013	99.6795	0.0801282	66.27	6207	6367808	12
SAMN03105669	6714753	Acute	USA	North America	4	1567	2007	99.6795	0.144231	65.33	6371	1257250	14
SAMN03105682	6268752	Acute	USA	North America	4	1076	2010	99.6795	0.325855	65.7	6427	785722	16
SAMN03105684	7052856	Acute	USA	North America	4	298	2010	99.6795	1.09546	65.99	6416	1036494	16
SAMN03105700	6661879	Acute	USA	North America	4	235	X	99.6795	0.125916	65.57	6234	1842058	19
SAMN03105701	6944986	Acute	USA	North America	4	-	X	99.6795	0.109266	65.98	6639	2067829	19
SAMN03105702	6267671	Acute	USA	North America	4	308	X	99.6795	0.0801282	66.22	6297	1386613	20
SAMN03105703	6317165	Acute	USA	North America	4	235	X	99.6795	0.109266	66.08	5782	2097247	21
SAMN03105705	7101679	Acute	USA	North America	4	1284	1997	99.6795	0.479088	66.08	6075	851378	21
SAMN03105708	6772788	Acute	USA	North America	4	253	2013	99.6795	0.614316	66.56	6239	883395	21
SAMN03105712	6870259	Acute	USA	North America	4	235	2013	99.6795	1.09546	65.95	6616	1220050	22
SAMN03105713	7094694	Acute	USA	North America	4	253	2013	99.6795	0.454433	66.31	6290	472588	24
SAMN03105716	6995963	Acute	USA	North America	4	309	2013	99.6795	0.0801282	66.21	6336	696624	24
SAMN03105721	7007711	Acute	USA	North America	4	253	X	99.6795	0.429779	66	5976	657351	24
SAMN03105722	7252889	Acute	USA	North America	4	253	2010	99.6795	0.454433	66.54	6319	792494	24
SAMN03105723	6730564	Acute	USA	North America	4	2724	2013	99.6795	2.96474	66.05	6881	1007507	27
SAMN03105738	6757024	Acute	USA	North America	4	2725	X	99.6795	0.0801282	65.86	5669	697135	32
SAMN03105748	5743255	Acute	USA	North America	4	319	2007	99.6795	0.0801282	66.51	5994	462592	36
SAMN03105751	6754658	Acute	USA	North America	4	298	2007	99.6795	0.162685	66.53	6201	451132	37
SAMN02360730	7038646	Acute	USA	North America	4	235	2010	99.6795	0.125916	65.97	6343	421587	49
SAMN07424085	6781659	Acute	USA	North America	4	-	2013	99.6795	0.186966	66.44	6250	380654	51
SAMN03787339	7015575	Acute	USA	North America	4	823	2013	99.6795	0.0801282	66.48	5830	330726	56
SAMN02402437	6210274	Acute	USA	North America	4	298	2013	99.6795	0.0801282	66.33	5865	255683	57
SAMN02402438	6316519	Acute	USA	North America	4	830	2013	99.6795	0.590035	66.12	5912	276792	58
SAMEA3138835	6668034	Acute	USA	North America	4	235	2007	99.6795	0.400641	66.16	6398	261176	64
SAMN03316892	6849147	Acute	USA	North America	4	316	2007	99.6795	0.0801282	66.53	5415	231018	65
SAMN02360666	6500090	Acute	USA	North America	4	308	2009	99.6795	0.0801282	66.46	7023	359824	70
SAMN07424074	7495395	Animal	USA	North America	4	1400	X	99.6795	0.0801282	66.08	5809	279896	73
IPCD	7076647	Animal	USA	North America	4	-	X	99.6795	0.0801282	66.46	5821	241652	73
Marvig	6305169	Cystic	Afganistan	Asia	5	160	2013	99.6083	0.109266	66.62	5986	251939	71
SAMN02584690	6335571	Acute	Argentina	South America	5	796	2007	99.6795	0.0801282	66.11	6578	239304	82
SAMN02584694	6768731	Acute	Argentina	South America	5	395	2009	99.6795	0.186966	66.11	6859	184163	82
SAMN03105644	6462525	Acute	Argentina	South America	5	27	2010	99.5059	0.0801282	65.83	6258	189274	119
SAMN03105673	6860916	Acute	Argentina	South America	5	1295	2008	99.4391	0.454433	66	6586	191815	123
SAMN03105693	6261442	Acute	Argentina	South America	5	646	2011	99.4391	0.454433	66.04	6486	204440	125
SAMN07424081	7152486	Acute	Argentina	South America	5	260	2005	99.359	0.0801282	66.07	6409	121894	149
SAMN07424056	6484992	Acute	Argentina	South America	5	882	2005	99.1987	0.0801282	66.03	6355	100988	184
SAMN07424057	6911459	Acute	Argentina	South America	5	244	2005	99.1987	0.507852	66.21	6192	76115	184
SAMN07424058	6932307	Acute	Argentina	South America	5	708	2005	99.1987	0.109266	65.81	5880	116355	184
SAMN02469364	6452988	Acute	Argentina	South America	5	155	2007	99.1987	0.779802	65.81	7006	126554	191
SAMN02641592	6897657	Acute	Argentina	South America	5	146	2007	99.1987	0.0801282	66.16	6761	98129	192
SAMN04029213	5893387	Acute	Argentina	South America	5	244	2007	99.1965	0.0801282	66.06	6359	81276	192
SAMN07424089	6879810	Acute	Argentina	South America	5	2409	2007	99.1907	0.400641	66.16	6328	68946	192
SAMN02947975	6643276	Acute	Argentina	South America	5	277	2009	99.0865	0.109266	65.81	5936	94548	206
SAMN01779569	6844616	Acute	Argentina	South America	5	348	2009	99.0785	0.109266	65.78	6128	93415	207
SAMN03105640	6345734	Acute	Australia	Ocenia	5	233	2013	99.5192	0.0801282	66.13	6304	139022	117
SAMN03105726	6451298	Acute	Australia	Ocenia	5	233	X	99.375	0.0801282	65.8	5829	178310	132
SAMN02360737	6997218	Acute	Australia	Ocenia	5	116	2005	99.359	0.721154	66.11	6735	145054	149
SAMN03105706	6703034	Acute	Belgium	Europe	5	111	1998	99.4257	0.454433	66.47	6615	99597	128
SAMN03105380	7027059	Cystic	Belgium	Europe	5	27	1999	99.6795	0.534562	66.46	6273	425185	53
SAMN02470958	6461439	Environment	Belgium	Europe	5	2438	2002	99.4124	0.507479	66.44	6288	75793	190
SAMN03105424	6980738	Acute	Beligium	Europe	5	655	2012	99.6795	0.0801282	66.49	5908	173452	85
SAMN03105534	6764634	Acute	Brazil	South America	5	244	2004	99.5994	0.0801282	66.13	6032	194443	100
SAMN03105542	6250531	Acute	Brazil	South America	5	244	2008	99.5994	0.0801282	65.85	5836	226385	102
SAMN03105556	6365190	Acute	Brazil	South America	5	17	2012	99.5994	0.0801282	66.16	6631	153640	105
SAMN03105637	6832413	Acute	Brazil	South America	5	2719	X	99.5192	0.179708	65.94	6252	177421	117
SAMN02402440	6857129	Acute	Brazil	South America	5	412	X	99.3189	0.483571	65.84	6767	116134	153
SAMN03389320	6934545	Acute	Brazil	South America	5	111	2004	99.2147	0.400641	65.86	5911	120602	183
SAMN02471892	6882021	Acute	Brazil	South America	5	175	2007	99.1987	0.774946	65.82	6476	104102	187
SAMN02870863	7108323	Acute	Brazil	South America	5	549	2008	99.1186	0.400641	65.8	5996	114923	200
SAMN02740985	6365411	Acute	Brazil	South America	5	155	2008	99.1186	0.454433	66	6651	95277	201
SAMN02360664	6340064	Acute	Brazil	South America	5	527	2012	99.6795	1.32694	66.33	6280	3082921	6
SAMN02360713	7040086	Acute	Brazil	South America	5	244	2012	99.6795	0.0801282	66.04	5732	2426055	7
Marvig	6197033	Cystic	Brazil	South America	5	179	2008	99.5994	0.418447	66.6	5996	224551	83
SAMN03105430	6953921	Acute	Canada	North America	5	3119	2006	99.6795	0.561271	66.22	6021	211654	86
SAMN03105514	6284486	Acute	Canada	North America	5	1684	2006	99.5994	0.0801282	65.8	5853	236516	96
SAMN03105515	6882761	Acute	Canada	North America	5	395	2006	99.5994	0.158202	66.18	6483	249383	97
SAMN03105518	6839077	Acute	Canada	North America	5	386	2011	99.5994	0.89959	65.44	6430	166929	97
SAMN03105524	6257878	Acute	Canada	North America	5	170	2009	99.5994	0.493372	65.95	6331	180011	99
SAMN03105589	6399923	Acute	Canada	North America	5	175	2010	99.5747	0.0801282	66.17	6588	183701	108
SAMN03105631	6582180	Acute	Canada	North America	5	111	2006	99.5192	0.186966	66.17	6003	139717	115
SAMN03105752	6421010	Acute	Canada	North America	5	2727	1987	99.359	0.480769	66.52	6611	125162	136
SAMN03105758	7333384	Acute	Canada	North America	5	633	2005	99.359	0.892233	65.51	6501	180184	140
SAMN03105759	6383294	Acute	Canada	North America	5	644	2006	99.359	1.41597	66.22	6426	133153	140
SAMN02360718	6312805	Acute	Canada	North America	5	1129	2010	99.359	0.322941	65.76	6287	170886	146
SAMN02360719	6809391	Acute	Canada	North America	5	245	2011	99.359	0.125916	66.15	6159	127280	146
SAMN02360720	6884660	Acute	Canada	North America	5	1202	2011	99.359	0.908493	65.9	6510	133569	147
SAMN02360723	6510648	Acute	Canada	North America	5	589	2011	99.359	0.0801282	66.15	6563	107980	147
SAMEA2732222	6729352	Cystic	Canada	North America	5	146	1986	99.3154	0.418447	66.48	5993	125547	119
SAMEA2733007	6751908	Cystic	Canada	North America	5	146	1997	99.2788	0.0801282	66.43	6722	122937	119
SAMN03566245	6266796	Cystic	Canada	North America	5	274	2005	98.9361	0.0801282	66.47	6049	87336	178
SAMN03566251	6540755	Cystic	Canada	North America	5	274	2005	98.9316	0.418447	66.35	6117	86927	179
SAMN03566282	6201615	Cystic	Canada	North America	5	274	2005	98.9228	0.498575	66.03	6003	86576	180
SAMN03566289	6437376	Cystic	Canada	North America	5	274	2008	98.9209	0.646368	66.05	6960	86358	190
SAMN03566298	6281192	Cystic	Canada	North America	5	274	2006	98.8515	0.104783	66.14	6127	84233	191
SAMN03566320	6908786	Cystic	Canada	North America	5	274	2006	98.8314	0.536616	66.18	6262	82268	191
SAMN03566392	6424241	Cystic	Canada	North America	5	274	2006	98.8248	0.133547	66.37	5966	78583	194
SAMN03566401	5908634	Cystic	Canada	North America	5	274	2006	98.8248	0.0801282	66.22	6342	77595	199
SAMN03566406	6254677	Cystic	Canada	North America	5	274	2006	98.7812	0.418447	66.48	6034	77513	199
SAMN03566408	6440653	Cystic	Canada	North America	5	274	2006	98.7179	0.571581	66.24	6310	6580038	1
SAMN03566426	6402658	Cystic	Canada	North America	5	274	2006	100	0.400641	66.43	6279	6433441	1
SAMN03566429	6806550	Cystic	Canada	North America	5	274	2006	100	0.251068	66.47	6067	6368008	1
SAMN03566430	6597152	Cystic	Canada	North America	5	274	2006	99.6795	0.0801282	66.5	5957	6327754	1
SAMN02360657	6712339	Environment	Canada	North America	5	41	2005	99.6795	0.109266	66.47	5905	434235	38
SAMN03852256	6434842	Environment	Canada	North America	5	-	2005	99.6795	0.109266	66.11	5923	432334	44
SAMN07424094	6307553	Environment	Canada	North America	5	110	2010	99.6795	0.0801282	66.21	5818	430117	49
SAMN07286077	6359001	Environment	Canada	North America	5	1129	2010	99.6795	0.0801282	66.47	6000	389700	52
SAMN07286078	6661687	Environment	Canada	North America	5	-	2011	99.6795	1.68269	66.29	6492	372345	53
SAMN02729854	6414427	Environment	Canada	North America	5	508	2011	99.6795	0.400641	66.53	6325	348656	55
SAMN02745922	6222724	Environment	Canada	North America	5	3489	2011	99.6795	0.186966	65.96	5874	331588	59
IPCD	6243943	Environment	Canada	North America	5	395	2011	99.6795	0.400641	66.52	6274	293462	67
SAMN07424065	6238761	Environment	Canada	North America	5	9	2011	99.6795	0.133547	66.02	5916	286933	79
SAMN03105437	6703242	Acute	China	Asia	5	381	1996	99.6795	0.0801282	66.21	5912	188387	87
SAMN03105623	6476787	Acute	China	South America	5	1800	2013	99.5192	0.186966	66.1	5792	162327	113
SAMN03105719	6647129	Acute	China	Asia	5	387	X	99.399	0.400641	66.15	6545	163659	131
Marvig	6482264	Cystic	China	Asia	5	2238	X	99.6083	0.0801282	66.39	6138	260774	67
SAMN03197236	6621008	Acute	China	Asia	5	17	2010	99.6795	0.0801282	66.31	6618	269560	79
SAMN02584689	6342011	Acute	China	Asia	5	390	2007	99.6795	0.0801282	66.52	6588	148565	81
SAMN02584693	6527863	Acute	China	Asia	5	395	2009	99.6795	0.186966	65.97	6764	227928	82
SAMN02471403	6894960	Acute	China	Asia	5	277	2012	99.6795	0.0801282	66.17	6610	222520	83
SAMN03105462	6470623	Acute	China	Asia	5	111	2009	99.6394	0.553266	66.38	6183	203148	90
SAMN03105464	6881448	Acute	China	Asia	5	179	2009	99.6394	0.500221	66.11	6395	278105	90
SAMN03105467	6937853	Acute	China	Asia	5	2731	2010	99.6261	0.454433	66.04	6631	231089	92
SAMN03105529	6638040	Acute	China	Asia	5	1858	2010	99.5994	0.768098	65.98	6393	285693	100
SAMN03105535	6265859	Acute	China	Asia	5	244	2006	99.5994	0.454433	66.18	6233	148493	101
SAMN03105539	6929735	Acute	China	Asia	5	767	2008	99.5994	0.0801282	66.5	5794	165630	101
SAMN03105553	6899528	Acute	China	Asia	5	277	2012	99.5994	2.24602	66.16	7147	204341	104
SAMN03105613	6781336	Acute	China	Asia	5	267	2010	99.5353	0.104783	65.7	6157	114862	110
SAMN03105617	6549370	Acute	China	Asia	5	369	2012	99.5192	0.216103	66.02	6850	244603	112
SAMN03105645	6358832	Acute	China	Asia	5	527	2010	99.5014	0.0801282	66.37	6434	204239	119
SAMN03105651	6594600	Acute	China	Asia	5	179	2010	99.4925	2.32372	66.25	6727	171071	121
SAMN03105659	6686424	Acute	China	Asia	5	500	2006	99.4792	0.454433	66.12	6306	148576	122
SAMN03105662	6219362	Acute	China	Asia	5	395	2006	99.4792	0.0801282	66.27	6794	133590	122
SAMN03105683	6673047	Acute	China	Asia	5	769	2010	99.4391	0.0801282	66.24	5958	140386	124
SAMN02360679	6734108	Acute	China	Asia	5	1128	2010	99.3056	0.0801282	66.41	5930	87411	161
SAMN02360684	6855046	Acute	China	Asia	5	274	2012	99.2949	0.856481	66.1	6261	100477	167
SAMN02360693	6936698	Acute	China	Asia	5	274	2011	99.2788	0.0801282	66.14	6452	106219	171
SAMN02383553	6768692	Acute	China	Asia	5	395	2006	99.1987	0.732485	66.54	6821	89793	185
SAMN03395017	7290475	Acute	China	Asia	5	270	2008	99.1506	0.400641	65.82	6460	98244	195
SAMEA3374655	7231047	Acute	China	Asia	5	111	2009	99.0705	0.774946	65.97	6649	97545	207
SAMEA3374657	6747104	Acute	China	Asia	5	111	2009	99.0652	0.261891	65.9	6529	97011	208
SAMEA3374609	7155691	Acute	China	Asia	5	111	2010	99.0385	0.0801282	66.02	6270	78710	223
SAMEA3374611	6412419	Acute	China	Asia	5	111	2010	99.6795	0.0969973	66.38	5681	131823	124
SAMEA3374618	6391538	Acute	China	Asia	5	111	2010	99.6795	0.109266	66.23	5863	272577	52
SAMEA3374620	6814936	Acute	China	Asia	5	111	2010	99.6394	0.0801282	66.33	5801	279847	64
SAMEA3374621	6850954	Acute	China	Asia	5	111	2010	99.6795	0.0801282	66.41	5935	282699	47
SAMEA3374622	7059701	Acute	China	Asia	5	111	2010	99.6795	0.109266	66.43	5962	356068	48
SAMEA3158505	6799547	Acute	China	Asia	5	3597	2012	99.6795	0.418447	66.51	6081	4145676	5
SAMN03105520	7042302	Acute	Colombia	South America	5	277	X	99.5994	0.518162	66.18	6359	171550	98
SAMN03105595	6631621	Acute	Colombia	South America	5	1684	X	99.5726	0.0801282	66.44	5782	135329	109
SAMN02360732	6740642	Acute	Colombia	South America	5	1631	X	99.359	0.0801282	66	6685	226932	148
SAMN02951884	6741131	Environment	Colombia	South America	5	17	X	99.5994	0.293803	66.14	6060	94745	176
SAMN03197743	7067572	Acute	Colombia	South America	5	252	2011	99.6795	0.0801282	66.42	6584	169858	83
SAMN03105492	6253654	Acute	Colombia	South America	5	179	2003	99.6154	0.14933	66.18	6209	172602	93
SAMN02360687	6926387	Acute	Colombia	South America	5	192	2011	99.2788	0.240385	65.74	6655	175504	168
SAMN02360671	6603099	Acute	Colombia	South America	5	-	2009	99.0888	0.400641	65.91	6504	86472	203
SAMEA3374625	6311746	Acute	Colombia	South America	5	111	2011	99.6795	0.0801282	66.37	6262	407102	47
SAMEA3374627	6929551	Acute	Colombia	South America	5	111	2011	99.6795	0.133547	66.48	6423	578789	33
SAMEA3374664	6264404	Acute	Colombia	South America	5	111	2011	99.6795	0.0801282	66.33	5679	6492423	1
SAMN03105720	6360589	Acute	Congo	Africa	5	2723	2001	99.399	0.0801282	65.93	5917	159310	132
SAMN03105458	7003752	Acute	Croatia	Europe	5	3170	2007	99.6394	0.418447	66.44	6161	210281	90
SAMN03105466	6846030	Acute	Croatia	Europe	5	167	2010	99.6261	0.400641	66.33	6420	182533	91
SAMN03105538	6351078	Acute	Croatia	Europe	5	111	2007	99.5994	0.22703	66.04	6125	164997	101
SAMN03105545	6824257	Acute	Croatia	Europe	5	27	2009	99.5994	0.293803	66.39	6096	295290	103
SAMN03105611	7082650	Acute	Croatia	Europe	5	1800	2007	99.5353	0.0801282	65.89	6592	204709	110
SAMN03105681	6794620	Acute	Croatia	Europe	5	233	2009	99.4391	0.553266	66.33	6171	138377	124
SAMN03105699	6978967	Acute	Croatia	Europe	5	111	2003	99.4284	0.261891	66.21	6625	140484	126
SAMN07424082	6902063	Acute	Croatia	Europe	5	132	2007	99.1854	0.721154	65.8	6381	122373	193
SAMN03316899	6387758	Acute	Croatia	Europe	5	244	2007	99.1854	0.454433	65.81	6274	119191	194
SAMN01911283	5911575	Acute	Croatia	Europe	5	175	2008	99.1453	0.0801282	66.05	5943	70821	197
SAMEA3374616	6348412	Acute	Croatia	Europe	5	111	2010	99.6795	0.0801282	66.47	5935	221511	57
SAMN03105445	6406036	Acute	Denmark	Europe	5	1053	2005	99.6691	0.109266	66.27	5779	186078	87
SAMN03105510	6242056	Acute	Denmark	Europe	5	385	2012	99.5994	0.614316	66.03	6232	217578	95
SAMN03105511	6308307	Acute	Denmark	Europe	5	132	2006	99.5994	0.0801282	66.14	6342	276610	95
SAMN03105512	6318316	Acute	Denmark	Europe	5	233	2012	99.5994	0.0801282	66.44	5935	234156	95
SAMN03105578	7042523	Acute	Denmark	Europe	5	116	2011	99.5994	0.240385	66.47	6684	158820	107
SAMN03105579	6567690	Acute	Denmark	Europe	5	175	2012	99.5994	0.125916	66.16	6705	131516	107
SAMN03105581	6897223	Acute	Denmark	Europe	5	865	2011	99.5994	0.0801282	66.22	6569	162836	107
SAMN03105583	6832241	Acute	Denmark	Europe	5	1184	2010	99.5994	0.0801282	65.88	6687	149050	107
SAMN03105584	6920457	Acute	Denmark	Europe	5	3119	2009	99.5994	0.112179	66.28	6588	376155	108
SAMN03105629	6858205	Acute	Denmark	Europe	5	266	2011	99.5192	0.0801282	66.17	6260	194019	115
SAMN03105634	6345076	Acute	Denmark	Europe	5	-	2006	99.5192	0.325993	66.44	6171	135903	117
SAMN03105753	6436151	Acute	Denmark	Europe	5	635	2008	99.359	0.454433	66.01	6353	133639	136
SAMN03105754	6913651	Acute	Denmark	Europe	5	2476	1973	99.359	0.454433	66.04	6373	159132	138
SAMN03105757	7058017	Acute	Denmark	Europe	5	348	2011	99.359	0.275997	66.13	5843	118977	140
SAMN03787335	6574890	Acute	Denmark	Europe	5	654	2007	99.3412	0.162685	65.57	6706	130382	149
SAMEA2733010	6222097	Cystic	Denmark	Europe	5	146	2011	99.2521	0.464744	66.43	6306	121391	121
SAMEA2733011	6365971	Cystic	Denmark	Europe	5	146	2009	99.2521	0.0801282	66.5	6252	121218	121
SAMEA2733022	6262305	Cystic	Denmark	Europe	5	146	2012	99.2388	0.0801282	66.19	5736	120803	124
SAMEA2733023	6492006	Cystic	Denmark	Europe	5	146	2013	99.2343	0.240385	66.39	6020	119953	124
SAMEA2733024	6717722	Cystic	Denmark	Europe	5	146	2013	99.2201	0.500221	65.78	6597	119781	125
SAMEA2733025	7031979	Cystic	Denmark	Europe	5	146	2007	99.1987	0.240385	66.24	6036	119526	127
SAMEA2733026	6535601	Cystic	Denmark	Europe	5	146	2011	99.1987	0.0801282	66.16	6068	118811	127
SAMEA2733076	6337920	Cystic	Denmark	Europe	5	146	2012	99.1818	0.418447	66.22	5963	116689	129
SAMEA2733077	6797445	Cystic	Denmark	Europe	5	146	2007	99.1774	0.400641	66.42	5997	116211	138
SAMEA2733078	6192821	Cystic	Denmark	Europe	5	146	2011	99.1498	0.418447	65.98	5959	114823	138
SAMEA2733096	7028189	Cystic	Denmark	Europe	5	146	2012	99.1275	0.418447	66.01	6084	114217	143
SAMEA2733097	6772720	Cystic	Denmark	Europe	5	146	2012	99.1186	0.0801282	66.42	5826	113982	145
SAMN03081517	6536241	Cystic	Denmark	Europe	5	146	2002	99.1186	0.0801282	66.41	5776	113134	150
SAMEA1705916	6397762	Cystic	Denmark	Europe	5	146	2006	99.1162	0.418447	66.12	6107	109922	152
SAMN03081518	6302567	Cystic	Denmark	Europe	5	146	2012	99.1017	0.73896	66.43	5989	109391	152
SAMN03081519	6977933	Cystic	Denmark	Europe	5	146	2011	99.0919	0.418447	66.43	6084	109391	154
SAMN03081520	6113551	Cystic	Denmark	Europe	5	146	2010	99.0865	0.560897	66.43	6366	109389	156
SAMN04029208	6362367	Cystic	Denmark	Europe	5	146	2010	99.075	0.418447	66.31	5995	109132	157
SAMEA1705916	6758672	Cystic	Denmark	Europe	5	146	2011	99.0385	0.293803	66.5	6414	100670	158
SAMN03081517	6519287	Cystic	Denmark	Europe	5	2037	2009	99.0242	0.418447	66.39	6096	99618	163
SAMN03081517	6555338	Cystic	Denmark	Europe	5	1394	2007	99.0207	0.464744	66.37	6328	97688	164
SAMN02471032	6085870	Cystic	Denmark	Europe	5	386	2011	99.0118	0.483571	66.05	5923	96634	164
SAMN03566239	6229021	Cystic	Denmark	Europe	5	274	2012	99.0118	0.0801282	65.84	5835	93086	168
SAMN03197317	6345563	Acute	France	Europe	5	2653	2011	99.6795	0.0801282	66.64	6695	249007	80
SAMN03198213	6160523	Acute	France	Europe	5	274	2011	99.6795	0.0801282	66.35	6705	229539	83
SAMN03787331	6899104	Acute	France	Europe	5	155	1997	99.6795	0.0801282	66.46	6518	266344	84
SAMN03105422	6259215	Acute	France	Europe	5	111	X	99.6795	0.186966	66.29	6825	182831	85
SAMN03105453	7016044	Acute	France	Europe	5	111	2004	99.6513	0.799227	66.18	5940	3905665	88
SAMN03105455	6609151	Acute	France	Europe	5	654	2006	99.6503	0.0801282	66.05	6060	210958	89
SAMN03105461	6577690	Acute	France	Europe	5	257	2009	99.6394	0.454433	66.17	6377	216070	90
SAMN03105465	6886932	Acute	France	Europe	5	348	2009	99.6302	0.0801282	66.53	6684	223663	91
SAMN03105551	6828755	Acute	France	Europe	5	395	2011	99.5994	0.479088	66.1	6622	194565	104
SAMN03105612	6809111	Acute	France	Europe	5	274	2008	99.5353	0.0801282	65.76	6288	156641	110
SAMN03105621	6510002	Acute	France	Europe	5	277	1997	99.5192	0.857503	65.57	6339	214974	113
SAMN03105656	7163187	Acute	France	Europe	5	244	2004	99.4792	0.0801282	65.83	6313	162743	121
SAMN03105664	6776478	Acute	France	Europe	5	2721	2006	99.4734	0.784748	66.03	6558	170599	123
SAMN03105670	6358197	Acute	France	Europe	5	395	2008	99.4658	0.400641	66.53	6048	99631	123
SAMN03105671	6438293	Acute	France	Europe	5	155	2008	99.4551	0.0801282	66.03	5807	171444	123
SAMN03105677	6894718	Acute	France	Europe	5	27	2009	99.4391	0.125916	66.06	6440	160730	124
SAMN03105678	6484573	Acute	France	Europe	5	274	2008	99.4391	0.0801282	66.34	5695	133563	124
SAMN03105680	6087226	Acute	France	Europe	5	111	2009	99.4391	0.830793	66.12	6481	144211	124
SAMN03105694	6697373	Acute	France	Europe	5	395	2011	99.4391	0.0801282	66.04	6115	164952	125
SAMN03105696	6739630	Acute	France	Europe	5	557	2012	99.4391	0.481613	65.62	6805	136398	126
SAMN03105698	6640508	Acute	France	Europe	5	2722	2012	99.4367	0.155053	65.98	6287	218820	126
SAMN04029214	6958408	Acute	France	Europe	5	111	2006	99.3486	0.902807	65.96	6726	161781	149
SAMN02402441	7085577	Acute	France	Europe	5	412	X	99.3189	0.454433	66.24	6054	135329	154
SAMN02360677	6968002	Acute	France	Europe	5	845	2010	99.3109	0.0801282	66.53	5711	220365	161
SAMN02360683	6830794	Acute	France	Europe	5	27	2011	99.2949	0.827991	66.16	6334	84873	165
SAMN02360711	6425058	Acute	France	Europe	5	2699	2004	99.2147	0.734509	66.21	6749	128832	181
SAMN02360712	6481389	Acute	France	Europe	5	845	2004	99.2147	1.41345	65.85	6976	126441	181
SAMN07424045	6337760	Acute	France	Europe	5	111	2006	99.1987	0.483571	66.01	6277	53240	186
SAMN02673269	6802097	Acute	France	Europe	5	485	2006	99.1987	0.125916	66.06	6377	133569	187
SAMN04029207	7478313	Acute	France	Europe	5	111	2007	99.1987	0.0801282	65.79	6253	105061	189
SAMN04029206	7218580	Acute	France	Europe	5	111	2007	99.1987	0.125916	66.01	6131	92164	190
SAMEA2795755	6953788	Acute	France	Europe	5	116	2009	99.1186	0.774946	65.79	6534	118869	199
SAMEA3302518	7011636	Acute	France	Europe	5	395	2008	99.0986	0.350275	65.81	6518	102656	202
SAMEA3374600	6294466	Acute	France	Europe	5	111	2009	99.0545	0.0801282	65.57	5779	78022	216
SAMEA3374601	6230263	Acute	France	Europe	5	111	2009	99.0545	0.120192	65.6	5816	80934	217
SAMEA3374617	6266880	Acute	France	Europe	5	111	2010	99.3189	0.625	65.89	6049	252300	63
SAMEA3374661	6366425	Acute	France	Europe	5	111	2011	99.6795	0.471866	66.36	6313	6524053	1
SAMN07424084	6662521	Acute	France	Europe	5	1394	2012	99.6795	0.721154	66.5	6403	6222097	1
SAMN02472102	6748251	Acute	France	Europe	5	111	2011	99.6795	0.0801282	66.33	5910	4204068	5
Marvig	7024931	Cystic	France	Europe	5	386	1988	99.6092	1.00427	66.38	6512	263398	66
SAMN02360689	6698883	Acute	France	Europe	5	175	2011	99.2788	0.0801282	65.95	6301	128779	168
SAMN02584686	6617149	Acute	Germany	Europe	5	9	2005	99.6795	0.0801282	66.5	6734	242196	81
SAMN03105415	7054233	Acute	Germany	Europe	5	111	2010	99.6795	0.0801282	66.12	6642	225987	84
SAMN03105459	6330823	Acute	Germany	Europe	5	111	2008	99.6394	0.400641	66.04	6022	207746	90
SAMN03105470	6692731	Acute	Germany	Europe	5	847	2012	99.6261	0.400641	66.08	5789	349971	92
SAMN03105525	5457403	Acute	Germany	Europe	5	395	2011	99.5994	0.0801282	66.32	5862	138084	99
SAMN03105554	6332797	Acute	Germany	Europe	5	2021	2012	99.5994	0.0801282	66.09	5505	168240	104
SAMN03105555	6876017	Acute	Germany	Europe	5	108	2012	99.5994	0.0801282	65.89	6280	191220	105
SAMN03105558	6809063	Acute	Germany	Europe	5	640	2004	99.5994	0.753205	66.51	6692	135741	105
SAMN03105602	7130480	Acute	Germany	Europe	5	244	2010	99.5726	0.0801282	66.47	5853	226964	109
SAMN03105605	6751299	Acute	Germany	Europe	5	2069	2010	99.5726	0.133921	66.03	6340	154747	109
SAMN03105616	6387737	Acute	Germany	Europe	5	2718	2012	99.5192	0.186966	66.06	6232	152595	112
SAMN03105635	6889490	Acute	Germany	Europe	5	621	X	99.5192	0.0801282	66.36	5789	154246	117
SAMN03105672	6834546	Acute	Germany	Europe	5	879	2008	99.4551	0.293803	66.24	6224	128495	123
SAMN02360736	6841268	Acute	Germany	Europe	5	348	1986	99.359	0.0801282	65.87	6701	148854	149
SAMN02360680	6618671	Acute	Germany	Europe	5	299	2010	99.3056	0.400641	65.89	6024	131367	161
SAMN02360685	7218852	Acute	Germany	Europe	5	170	2012	99.2842	0.0801282	65.69	6691	116123	167
SAMN02360691	6785455	Acute	Germany	Europe	5	-	2011	99.2788	0.133547	66.06	6337	103015	170
SAMN02360694	6893852	Acute	Germany	Europe	5	27	2010	99.2788	0.160256	65.8	5897	100659	171
SAMN07424048	6647246	Acute	Germany	Europe	5	111	2005	99.2147	0.0801282	65.8	6650	105818	183
SAMD00036585	6207871	Acute	Germany	Europe	5	1285	2008	99.1587	0.0801282	65.82	5948	103437	195
SAMN02603587	6442109	Acute	Germany	Europe	5	549	2009	99.1174	0.186966	65.86	6543	110104	201
SAMN07424090	6333481	Acute	Germany	Europe	5	553	2009	99.1158	0.400641	65.8	6237	108158	202
SAMEA3374658	6752431	Acute	Germany	Europe	5	111	2009	99.0652	0.0801282	65.82	5815	92475	208
SAMEA3374610	6889973	Acute	Germany	Europe	5	111	2010	99.0385	0.606849	66.1	6635	125624	119
SAMEA3374623	6764661	Acute	Germany	Europe	5	111	2010	99.6795	0.0801282	66.51	5996	387609	33
SAMEA3374641	6944930	Acute	Germany	Europe	5	111	2011	99.8373	0.0801282	66.3	5793	6601757	1
SAMEA3374646	6344994	Acute	Germany	Europe	5	111	2011	99.7329	0.425296	66.31	6028	6591121	1
SAMEA3374653	6078600	Acute	Germany	Europe	5	111	2011	99.6795	0.109266	66.36	5955	6543350	1
SAMEA3374659	7283157	Acute	Germany	Europe	5	111	2011	99.6795	0.429779	66.37	5794	6527005	1
SAMN02360665	6980658	Acute	Germany	Europe	5	2621	2012	99.6795	0.0801282	66.46	6376	6342034	1
SAMN03610562	6766082	Acute	Germany	Europe	5	-	2012	99.6795	0.125916	66.55	6327	6262305	1
SAMN07424038	7132077	Animal	Germany	Europe	5	1207	2004	99.6795	0.0801282	65.96	5719	1653972	7
SAMN02360663	7082745	Cystic	Germany	Europe	5	1538	1959	99.6261	0.418447	66.47	5913	268904	65
SAMN02360655	6332026	Cystic	Germany	Europe	5	146	X	99.4792	0.125916	66.22	6147	156698	105
SAMN03105451	6680559	Acute	Greece	Europe	5	915	2012	99.6548	0.0801282	66.25	6229	227622	88
SAMN03105606	6768315	Acute	Greece	Europe	5	633	2012	99.5726	0.0801282	66.08	5851	221382	110
SAMN02584688	6829167	Acute	India	Asia	5	347	2007	99.6795	0.0801282	66.09	6615	177141	81
SAMN02584692	6660551	Acute	India	Asia	5	500	2008	99.6795	0.0801282	66.44	6600	186813	82
SAMN03105533	6346157	Acute	India	Asia	5	111	2004	99.5994	0.0801282	66.31	6438	188562	100
SAMN03105608	6455689	Acute	India	Asia	5	241	2004	99.5593	0.454433	66.18	6281	182551	110
SAMN03105641	6958019	Acute	India	Asia	5	1743	2010	99.5192	0.0801282	66.28	6665	126438	117
SAMN03105642	7014236	Acute	India	Asia	5	17	2010	99.5089	0.0801282	65.92	5683	187971	119
SAMN03105725	6287511	Acute	India	Asia	5	463	1996	99.399	0.109266	65.8	5889	178310	132
SAMN03105737	6184461	Acute	India	Asia	5	274	2013	99.359	0.507852	66.02	6345	139183	134
SAMN02402443	6228468	Acute	India	Asia	5	395	2010	99.3162	0.721154	66.41	6723	246078	154
SAMN02360673	6451417	Acute	India	Asia	5	883	2010	99.3162	0.721154	66.1	6724	110843	156
SAMN02360674	6736527	Acute	India	Asia	5	179	2010	99.3132	0.155053	66.16	6640	104783	156
SAMN02360709	6704868	Acute	India	Asia	5	395	2004	99.2254	0.429779	66.08	6062	89657	179
SAMN02360710	6293472	Acute	India	Asia	5	390	2004	99.2186	0.0801282	66.18	6699	220004	180
SAMN03486517	5950998	Acute	India	Asia	5	663	2008	99.172	0.125916	65.78	6038	97655	194
SAMN02673308	7497593	Acute	India	Asia	5	192	2008	99.172	0.454433	65.86	6645	104114	195
SAMEA3374593	6848295	Acute	India	Asia	5	111	2009	99.0652	0.160256	65.61	6368	75585	210
SAMEA3374650	6851005	Acute	India	Asia	5	111	2009	99.0617	0.120192	65.78	6213	102646	213
Marvig	6474922	Cystic	India	Asia	5	640	1996	99.5994	0.125916	66.39	6113	242211	74
SAMN02360642	6914642	Cystic	India	Asia	5	2701	2012	99.5281	0.480769	66.49	5946	169361	98
SAMN02360643	6825832	Cystic	India	Asia	5	2625	2013	99.5281	0.240385	66.43	6046	167492	99
SAMN02743347	6441980	Environment	India	Asia	5	155	2012	99.6691	0.0801282	65.91	5714	116459	133
SAMN03105452	6479466	Acute	Italy	Europe	5	-	2012	99.6548	0.0801282	65.77	6058	223315	88
SAMN02360703	6470136	Acute	Italy	Europe	5	179	2012	99.2254	0.45406	66.25	5828	104277	177
SAMN02360704	6859860	Acute	Italy	Europe	5	274	2012	99.2254	0.0801282	65.75	6239	103945	178
SAMN02360706	6492047	Acute	Italy	Europe	5	-	2012	99.2254	0.0801282	66.07	6579	96433	179
Marvig	7050363	Cystic	Italy	Europe	5	2666	2008	99.5994	0.999305	65.83	6590	235028	76
SAMN03105443	6434371	Acute	Japan	Asia	5	175	X	99.6691	0.109266	65.93	5740	226972	87
SAMN03105622	6914857	Acute	Japan	Asia	5	155	2012	99.5192	0.0801282	65.83	5838	211798	113
Marvig	6353432	Cystic	Japan	Asia	5	386	2010	99.5994	0.0801282	66.57	5852	243920	73
SAMN02469585	6354853	Environment	Japan	Asia	5	514	2003	99.6626	0.109266	66.04	6297	116176	135
SAMN07424091	6196880	Environment	Japan	Asia	5	17	2004	99.6548	0.125916	66.35	6467	115214	142
SAMN02726854	6591121	Environment	Japan	Asia	5	241	2003	99.6548	0.0801282	66.45	5775	112348	150
SAMN02487176	6527005	Environment	Japan	Asia	5	549	2004	99.6513	0.0979345	66.53	5558	106392	159
Marvig	7177216	Cystic	Korea	Asia	5	27	2004	99.5994	0.418447	66.43	6007	231950	78
SAMN03105435	6226729	Acute	Malaysia	Asia	5	242	X	99.6795	0.801282	66.22	6389	163823	86
SAMN03105436	6864526	Acute	Malaysia	Asia	5	111	2014	99.6795	0.0801282	65.93	5874	269271	86
SAMN02360640	6303512	Cystic	Malaysia	Asia	5	439	2012	99.5726	0.400641	66.48	5917	178984	97
SAMN07424040	6359174	Environment	Malaysia	Asia	5	-	2012	99.5192	0.0801282	65.5	5771	85549	181
SAMN02641599	6601757	Environment	Malaysia	Asia	5	-	X	99.3412	0.614316	66.87	6249	74692	199
SAMN03105449	6903570	Acute	Mexico	North America	5	292	2012	99.6548	0.0801282	66.02	5778	231089	88
SAMN03105643	6590340	Acute	Mexico	North America	5	179	2010	99.5059	0.400641	65.75	5961	173381	119
SAMN02360676	6723533	Acute	Mexico	North America	5	209	2010	99.3109	0.432207	65.85	6325	165368	160
SAMN02360695	6313268	Acute	Mexico	North America	5	17	2012	99.2788	0.865385	66.28	6696	110051	171
SAMN02360646	6473536	Cystic	Mexico	North America	5	146	X	99.5192	0.109266	66.3	5899	162330	100
SAMN03105717	6339616	Acute	Netherlands	Europe	5	395	2012	99.4124	0.0801282	66.14	5880	94805	130
Marvig	6754356	Cystic	Netherlands	Europe	5	2670	2013	99.5994	0.418447	66.55	5992	227074	80
Marvig	7035331	Cystic	Panama	North America	5	155	2006	99.5994	1.54024	66.57	6014	230282	79
SAMN03105416	7250921	Acute	Philippines	Asia	5	146	1993	99.6795	0.0801282	66.11	6599	262252	84
SAMN02360700	6827052	Acute	Phillipines	Asia	5	252	2012	99.2388	0.0801282	66.25	6204	98123	174
SAMN03197272	6819636	Acute	Portugal	Europe	5	-	2010	99.6795	0.0801282	66.31	6600	241864	79
SAMN03105501	6454858	Acute	Portugal	Europe	5	111	2007	99.6014	0.0801282	66.02	6683	234575	93
SAMN03105502	6858678	Acute	Portugal	Europe	5	17	2005	99.5994	0.0801282	66.43	6373	156263	94
SAMN03105566	7130390	Acute	Portugal	Europe	5	244	X	99.5994	0.0801282	65.86	6570	264806	105
SAMN03105575	6380431	Acute	Portugal	Europe	5	2717	2005	99.5994	0.186966	66.12	6975	158576	106
SAMN02360686	6442759	Acute	Portugal	Europe	5	209	2009	99.2788	0.0801282	65.82	5763	127338	167
SAMN02360751	6877345	Cystic	Portugal	Europe	5	155	X	99.6183	0.418447	66.31	6063	266391	65
SAMN02360650	6267620	Cystic	Portugal	Europe	5	146	2003	99.5024	0.418447	66.36	5945	160814	103
SAMN02360651	6313502	Cystic	Portugal	Europe	5	439	2005	99.5024	0.418447	66.43	5951	160411	103
SAMN02360652	6522044	Cystic	Portugal	Europe	5	-	2006	99.5024	0.418447	66.03	5985	158274	104
SAMN02360653	6650984	Cystic	Portugal	Europe	5	439	2003	99.5024	0.418447	66.48	5984	156995	104
SAMN02360654	6355203	Cystic	Portugal	Europe	5	179	2006	99.4925	0.133547	66.19	5933	156940	105
SAMN03105594	6369755	Acute	Puerto Rico	South America	5	968	1961	99.5726	0.400641	65.96	6103	143917	109
SAMN02360675	6564975	Acute	Romania	Europe	5	132	2010	99.3109	0.109266	65.97	5851	227582	157
SAMN02360696	6786304	Acute	Romania	Europe	5	845	2012	99.2788	0.0801282	66.24	6759	99709	172
SAMN02360644	6304247	Cystic	Romania	Europe	5	146	X	99.5192	0.144231	66.3	5812	164021	99
SAMN03197691	6713012	Acute	Spain	Europe	5	17	2010	99.6795	0.0801282	66.18	6584	1723481	82
SAMEA2592368	7070053	Acute	Spain	Europe	5	395	2011	99.6795	0.186966	66.29	6832	242043	83
SAMN03105457	6769601	Acute	Spain	Europe	5	2615	2007	99.6503	0.582639	66.06	6375	203471	90
SAMN03105460	6448155	Acute	Spain	Europe	5	871	2008	99.6394	0.120192	66.15	6101	205168	90
SAMN03105528	6359186	Acute	Spain	Europe	5	179	2010	99.5994	0.0801282	65.5	6145	232299	99
SAMN03105537	6900154	Acute	Spain	Europe	5	162	2007	99.5994	0.431559	66.45	6792	204629	101
SAMN03105540	6881480	Acute	Spain	Europe	5	260	2008	99.5994	0.109266	65.98	5983	135285	101
SAMN03105541	6787557	Acute	Spain	Europe	5	1960	2008	99.5994	0.0801282	66.13	5843	276068	102
SAMN03105547	6866953	Acute	Spain	Europe	5	-	2010	99.5994	0.0801282	65.94	6269	235640	103
SAMN03105548	6592636	Acute	Spain	Europe	5	2715	2010	99.5994	0.400641	66.25	6384	176236	103
SAMN03105614	6471510	Acute	Spain	Europe	5	1605	2010	99.5302	0.125916	66.18	6250	180909	112
SAMN03105674	6608631	Acute	Spain	Europe	5	1437	2008	99.4391	0.857503	65.97	6205	160181	124
SAMN03105689	6412424	Acute	Spain	Europe	5	2055	2010	99.4391	1.09546	66.3	6419	220690	124
SAMN03105695	6601216	Acute	Spain	Europe	5	348	2011	99.4391	0.784748	66.08	6533	176499	126
SAMN02360681	6566821	Acute	Spain	Europe	5	241	2010	99.2987	0.418447	66.02	6041	154935	164
SAMN02360682	6734032	Acute	Spain	Europe	5	386	2011	99.2949	0.507479	65.85	6314	97759	164
SAMN02360688	6924949	Acute	Spain	Europe	5	2317	2011	99.2788	0.0801282	65.85	6663	109474	168
SAMN02360690	6682553	Acute	Spain	Europe	5	2636	2010	99.2788	0.240385	65.97	5832	108324	169
SAMN02360692	6489736	Acute	Spain	Europe	5	1930	2010	99.2788	0.179335	65.85	5894	65494	170
SAMN02469384	6646193	Acute	Spain	Europe	5	116	2007	99.1987	0.849871	65.79	6825	87111	190
SAMN02469367	6983036	Acute	Spain	Europe	5	155	2007	99.1987	0.0801282	66.07	5958	87988	191
SAMN02720832	6338295	Acute	Spain	Europe	5	-	2008	99.1453	0.0801282	66.08	6361	86212	196
SAMN02471971	6658513	Acute	Spain	Europe	5	266	2008	99.1346	0.857503	66.04	6264	104663	198
SAMN03081533	6282158	Acute	Spain	Europe	5	1129	2008	99.1346	0.0801282	66.03	6248	92017	198
SAMN02951865	6558122	Acute	Spain	Europe	5	463	2008	99.1319	0.561271	65.87	6633	106762	198
SAMN00000299	6931662	Acute	Spain	Europe	5	274	2008	99.1319	0.0801282	66.08	5970	82576	198
SAMEA3374598	6550070	Acute	Spain	Europe	5	111	2009	99.0598	0.48255	66.18	7080	73675	214
SAMEA3374599	6846811	Acute	Spain	Europe	5	111	2009	99.0545	0.0801282	65.8	6669	92489	215
SAMEA3374624	6852833	Acute	Spain	Europe	5	111	2010	100	0.125916	66.06	6000	401932	47
SAMEA3374626	6411710	Acute	Spain	Europe	5	111	2010	99.6795	0.0801282	66.11	6179	485339	42
SAMEA3374631	6615955	Acute	Spain	Europe	5	111	2010	99.8397	0.240385	66.25	5925	6725183	1
SAMEA3374637	6588339	Acute	Spain	Europe	5	111	2010	99.8397	0.400641	66.09	5911	6712339	1
SAMEA3374662	6820284	Acute	Spain	Europe	5	111	2011	99.6795	0.0801282	66.36	5790	6509070	1
SAMEA3374665	6264404	Acute	Spain	Europe	5	111	2011	99.6795	0.0801282	66.46	5913	6467914	1
SAMEA3374660	6043974	Acute	Spain	Europe	5	111	2011	99.6795	0.454433	66.27	5936	6402658	1
Marvig	6818030	Cystic	Spain	Europe	5	379	X	99.5994	0.0801282	66.42	5998	236052	75
Marvig	6975032	Cystic	Spain	Europe	5	2661	X	99.5994	0.418447	66.43	5990	234279	76
SAMN03105649	6804229	Acute	Taiwan	Asia	5	621	2010	99.4925	0.0801282	66.6	6656	88209	120
SAMN03105650	6756824	Acute	Taiwan	Asia	5	2069	2010	99.4925	0.0801282	66.05	6616	192796	121
SAMN03105499	6835920	Acute	Tunisia	Africa	5	175	1998	99.6057	0.855074	66.35	6351	203127	93
SAMN02360637	6966166	Cystic	Tunisia	Africa	5	439	1998	99.5816	0.0801282	66.4	5650	181555	96
SAMN07424080	6408889	Environment	Tunisia	Africa	5	959	2000	99.4658	0.934829	66.3	7158	79915	186
SAMN03105446	7057811	Acute	UK	Europe	5	111	2009	99.6617	0.125916	66.17	5781	204980	87
SAMN03105508	6880572	Acute	UK	Europe	5	-	X	99.5994	0.0801282	66.19	6627	211656	94
SAMN03105516	6815406	Acute	UK	Europe	5	395	2009	99.5994	0.371877	66.46	6229	268993	97
SAMN03105567	6743682	Acute	UK	Europe	5	2572	2000	99.5994	0.240385	66.13	6663	176973	106
SAMN03105572	6441305	Acute	UK	Europe	5	883	2013	99.5994	0.0979345	66.14	6792	187499	106
SAMN03105574	6963110	Acute	UK	Europe	5	381	2010	99.5994	0.721154	66.34	6716	148212	106
SAMN03105585	6203904	Acute	UK	Europe	5	111	2009	99.5994	0.779429	66	6894	190016	108
SAMN03105624	6389451	Acute	UK	Europe	5	274	2013	99.5192	0.240385	66.06	5666	168194	113
SAMN03105625	6459808	Acute	UK	Europe	5	267	2010	99.5192	0.155053	65.99	6385	198210	114
SAMN03105626	6715214	Acute	UK	Europe	5	1605	2010	99.5192	0.454433	66.03	6415	171209	114
SAMN03105632	6802969	Acute	UK	Europe	5	-	2009	99.5192	0.125916	66.1	6347	244224	115
SAMN03105633	6882469	Acute	UK	Europe	5	17	1988	99.5192	0.109266	66.44	5608	121348	116
SAMN03105718	6522359	Acute	UK	Europe	5	244	1962	99.4124	0.571581	66.03	6709	249589	131
SAMN03105727	6567883	Acute	UK	Europe	5	245	2014	99.375	0.73896	65.9	5735	168088	133
SAMN03105728	6657813	Acute	UK	Europe	5	395	2012	99.359	0.0801282	65.89	5841	126703	133
SAMN03105729	6716256	Acute	UK	Europe	5	360	2013	99.359	0.0801282	65.81	5963	122275	133
SAMN03105730	6832661	Acute	UK	Europe	5	274	2013	99.359	1.92613	66.44	7026	121958	133
SAMN03105733	6481258	Acute	UK	Europe	5	406	2010	99.359	0.125916	66.13	6437	92875	133
SAMN03105734	6768150	Acute	UK	Europe	5	395	2010	99.359	0.774946	66	6471	161086	134
SAMN03105762	6998687	Acute	UK	Europe	5	261	2009	99.359	0.454433	65.89	6377	84034	140
SAMN03105763	6556485	Acute	UK	Europe	5	111	2009	99.359	0.429779	65.89	6091	131987	141
SAMN03105765	6976777	Acute	UK	Europe	5	17	2009	99.359	0.0801282	65.81	6053	127866	141
SAMN03105766	6932302	Acute	UK	Europe	5	164	2009	99.359	0.125916	65.75	6036	149905	141
SAMN03105767	6499542	Acute	UK	Europe	5	395	2009	99.359	0.133547	65.84	6372	89556	141
SAMN03105768	7082973	Acute	UK	Europe	5	17	2009	99.359	0.0801282	65.89	5814	131322	143
SAMN03105769	7472177	Acute	UK	Europe	5	274	2009	99.359	0.721154	66.02	6443	158463	143
SAMN02360714	7288270	Acute	UK	Europe	5	2629	2009	99.359	0.400641	66.5	6448	188668	143
SAMN02360715	7114505	Acute	UK	Europe	5	17	2009	99.359	0.0801282	65.96	6370	149106	145
SAMN02360725	6378531	Acute	UK	Europe	5	-	2003	99.359	0.0801282	65.91	6679	122103	147
SAMN02360660	7112439	Cystic	UK	Europe	5	179	1962	99.6261	0.0801282	66.48	6217	305828	63
SAMN02360662	7021074	Cystic	UK	Europe	5	485	1950	99.6261	0.418447	66.41	6008	278207	65
Marvig	6522246	Cystic	UK	Europe	5	291	1996	99.6083	0.109266	66.29	5944	260375	68
Marvig	6493088	Cystic	UK	Europe	5	676	2009	99.5994	0.418447	66.28	6013	229982	79
Marvig	6368316	Cystic	UK	Europe	5	1031	2014	99.5994	0.418447	66.23	5995	212528	84
Marvig	6752170	Cystic	UK	Europe	5	1743	2013	99.5994	0.418447	66.58	6012	211232	84
Marvig	6489323	Cystic	UK	Europe	5	2684	2013	99.5994	0.418447	66.4	5996	210916	85
Marvig	6643739	Cystic	UK	Europe	5	-	2013	99.5994	0.418447	66.5	5997	210231	86
Marvig	6315786	Cystic	UK	Europe	5	2584	2005	99.5994	0.418447	66.34	5992	209332	86
Marvig	6407168	Cystic	UK	Europe	5	1455	2009	99.5994	0.418447	66.47	5999	209309	86
Marvig	6487308	Cystic	UK	Europe	5	2677	2010	99.5994	0.418447	66.51	5990	206284	87
Marvig	6860723	Cystic	UK	Europe	5	-	2010	99.5994	0.418447	66.1	5988	201606	88
Marvig	6404191	Cystic	UK	Europe	5	1616	2010	99.5994	0.418447	66.05	5990	200995	88
Marvig	6386542	Cystic	UK	Europe	5	809	2010	99.5994	0.418447	66.42	5988	194058	89
SAMN03342417	6313463	Cystic	UK	Europe	5	111	2010	99.5994	0.418447	66.45	5991	192407	90
SAMN02732380	6376211	Cystic	UK	Europe	5	111	2010	99.5994	0.418447	66.19	5988	189227	90
SAMN07424095	6736296	Cystic	UK	Europe	5	2743	2010	99.5994	0.418447	66.32	5991	189071	93
SAMN02360633	6902557	Cystic	UK	Europe	5	146	2010	99.5994	0.418447	66.29	5995	188515	93
SAMN02360634	6762448	Cystic	UK	Europe	5	17	2010	99.5994	0.418447	66.47	5992	186371	93
SAMN02360635	6093587	Cystic	UK	Europe	5	146	2010	99.5994	0.418447	66.42	5992	183454	94
SAMN02360636	6905121	Cystic	UK	Europe	5	2044	2009	99.5994	0.418447	66.49	5994	182390	96
SAMN02360647	6323807	Cystic	UK	Europe	5	845	2004	99.5192	0.0801282	66.58	6195	162303	101
SAMN02360648	6446111	Cystic	UK	Europe	5	146	2004	99.5024	0.578704	66.41	5955	161508	101
SAMN03566443	6407594	Cystic	UK	Europe	5	274	2009	99.6795	0.571072	66.16	6397	5922734	2
SAMN03566444	6545306	Cystic	UK	Europe	5	274	2009	99.6795	0.0801282	66.16	6058	5741985	3
SAMN03566446	6321561	Cystic	UK	Europe	5	274	2009	99.6795	0.0801282	66.39	5807	5470903	3
SAMN03566447	6466583	Cystic	UK	Europe	5	274	2009	99.6795	0.0801282	66.16	5969	5299050	3
SAMN03566448	6461637	Cystic	UK	Europe	5	274	2009	99.6795	0.109266	66.49	6359	4897873	3
SAMN03566452	6557170	Cystic	UK	Europe	5	274	2009	99.6795	0.109266	66.19	6346	4791879	4
SAMN04029210	6242149	Cystic	UK	Europe	5	-	2009	99.6795	0.0801282	66.42	5809	4732887	4
SAMN04029211	6786536	Cystic	UK	Europe	5	146	2009	99.6795	0.0801282	66.43	6307	4436932	5
SAMN02603771	7039415	Cystic	UK	Europe	5	198	2009	99.6795	0.293803	66.31	6284	4417742	5
SAMN02415141	6509703	Cystic	UK	Europe	5	299	2009	99.6795	0.0801282	66.38	5775	4180504	6
SAMEA3374629	6424204	Cystic	UK	Europe	5	111	2009	99.6795	0.120192	66.32	5892	3715191	6
SAMN07424042	6338714	Environment	UK	Europe	5	-	2009	99.6795	0.293803	65.87	5771	3710594	7
SAMN02360656	6683716	Environment	UK	Europe	5	2569	2009	99.6795	0.186966	66.45	5901	3502746	8
SAMN02471996	6330913	Environment	UK	Europe	5	260	2009	99.6795	0.0801282	66.43	6154	2799439	10
SAMN02404646	6688523	Environment	UK	Europe	5	252	2009	99.6795	0.109266	66.08	6335	1919834	10
SAMN02360744	6360433	Environment	UK	Europe	5	17	2009	99.6795	0.590409	66.4	6464	1850265	15
SAMN02360745	6302829	Environment	UK	Europe	5	17	2009	99.6795	0.352078	66.36	6574	1745640	17
SAMN02360746	5762513	Environment	UK	Europe	5	167	2009	99.6795	0.109266	66.08	6102	1277914	18
SAMN02360747	6470470	Environment	UK	Europe	5	164	2009	99.6795	0.0801282	66.14	5764	765383	25
SAMN02360748	6317260	Environment	UK	Europe	5	2627	2009	99.6795	0.0801282	66.51	5791	702336	33
SAMN02360749	6394600	Environment	UK	Europe	5	179	2009	99.6795	0.0801282	66.42	5754	490472	34
SAMN02360750	6451185	Environment	UK	Europe	5	179	2009	99.6795	0.0801282	66.5	5802	466213	36
SAMN03160602	6873778	Environment	UK	Europe	5	-	2003	99.6795	0.109266	66.44	5836	451825	36
SAMN02603849	6520521	Environment	UK	Europe	5	1239	1936	99.6795	0.383169	66.51	6481	273747	82
SAMN03105442	6309393	Acute	Unknown	Unknown	5	2711	2013	99.6691	0.0801282	66.41	5651	209074	87
SAMN03105519	6724711	Acute	Unknown	Unknown	5	2714	X	99.5994	0.47224	66.11	6416	190271	97
SAMN03105522	6886320	Acute	Unknown	Unknown	5	277	X	99.5994	1.78953	66.05	6776	164758	99
SAMN03105565	6621214	Acute	Unknown	Unknown	5	1101	X	99.5994	0.400641	65.9	6806	133472	105
SAMN03105619	6809137	Acute	Unknown	Unknown	5	633	2013	99.5192	0.133547	66.1	6045	165967	112
SAMN03105709	6924072	Acute	Unknown	Unknown	5	252	2013	99.4141	0.186966	65.98	6129	123919	128
SAMN03105710	6259893	Acute	Unknown	Unknown	5	244	2013	99.4124	0.458916	65.8	6495	163232	129
SAMN03105711	6901290	Acute	Unknown	Unknown	5	1033	2013	99.4124	0.275997	65.84	6651	157440	129
SAMN03105735	6687065	Acute	Unknown	Unknown	5	116	X	99.359	0.0801282	66.18	6430	117424	134
SAMN03105741	6959180	Acute	Unknown	Unknown	5	1320	X	99.359	0.138403	65.86	6566	130696	134
SAMN02584695	6605183	Acute	Unknown	Unknown	5	901	X	99.3376	0.109266	66	6409	164815	149
SAMN02584697	7040528	Acute	Unknown	Unknown	5	845	X	99.3323	0.0801282	66.38	5975	134082	149
SAMN02584698	7439824	Acute	Unknown	Unknown	5	260	X	99.3323	0.267094	66.03	6410	151694	150
SAMN02584699	6878781	Acute	Unknown	Unknown	5	244	X	99.3323	0.475566	66.47	6580	109537	150
SAMN02584701	7547174	Acute	Unknown	Unknown	5	959	X	99.3323	0.240385	66.15	6697	80272	150
SAMN02584702	6899762	Acute	Unknown	Unknown	5	845	X	99.3269	0.0801282	65.96	6605	108941	151
SAMN07424063	7093957	Animal	Unknown	Unknown	5	252	X	99.6795	0.240385	66.55	5934	1385135	12
SAMN03105389	7212526	Cystic	Unknown	Unknown	5	-	2013	99.6795	0.0801282	66.4	5824	389187	54
SAMN03105390	7172718	Cystic	Unknown	Unknown	5	-	2013	99.6795	0.162685	66.46	6452	389187	55
SAMN03105391	7039977	Cystic	Unknown	Unknown	5	17	2013	99.6795	0.0801282	66.46	5834	389187	55
SAMN03105392	7078204	Cystic	Unknown	Unknown	5	439	2013	99.6795	0.0801282	66.46	5814	389187	55
SAMN03105393	7113635	Cystic	Unknown	Unknown	5	179	2013	99.6795	0.400641	66.46	5847	389187	55
Marvig	7096539	Cystic	Unknown	Unknown	5	274	X	99.6083	0.240385	66.15	6438	260186	69
SAMEA2732223	6727688	Cystic	Unknown	Unknown	5	146	X	99.2788	0.0801282	66.15	6016	125392	119
SAMN02360739	6008259	Environment	Unknown	Unknown	5	257	X	99.6795	0.400641	66.15	6381	236763	94
SAMN02360740	6441208	Environment	Unknown	Unknown	5	1054	X	99.6795	0.0801282	66.48	6023	208052	100
SAMN02360741	6483895	Environment	Unknown	Unknown	5	1054	X	99.6795	0.400641	65.95	5856	181406	100
SAMN02360742	6445491	Environment	Unknown	Unknown	5	918	X	99.6795	0.661571	66.84	6487	142678	106
SAMN02360743	6307852	Environment	Unknown	Unknown	5	1395	X	99.6795	0.0801282	66.02	6543	142235	110
SAMN02596972	6481311	Environment	Unknown	Unknown	5	689	X	99.6691	0.0801282	66.21	5600	128849	114
SAMN02470939	6457565	Environment	Unknown	Unknown	5	2619	X	99.5192	0.774946	66.07	6584	92819	178
SAMN02471401	6252044	Acute	USA	North America	5	277	2010	99.6795	0.0801282	65.95	6586	235250	80
SAMN02584687	6860603	Acute	USA	North America	5	794	2005	99.6795	0.216103	66.37	7085	188840	81
SAMN02584691	6869309	Acute	USA	North America	5	500	2007	99.6795	0.0801282	66.02	6514	268930	82
SAMN07424036	6452948	Acute	USA	North America	5	274	X	99.6795	0.0801282	66.01	6635	245437	83
SAMN07424037	6785052	Acute	USA	North America	5	-	X	99.6795	0.0801282	65.96	6565	171080	83
SAMN07424083	6390696	Acute	USA	North America	5	395	2014	99.6795	0.0801282	66.14	6619	223885	84
SAMN02393806	6796086	Acute	USA	North America	5	155	2013	99.6795	0.186966	66.6	6910	173494	84
SAMN03105423	6850351	Acute	USA	North America	5	244	2007	99.6795	0.0801282	66.57	5707	139009	85
SAMN03105425	6386042	Acute	USA	North America	5	167	X	99.6795	0.125916	66.45	6589	170592	85
SAMN03105427	6300065	Acute	USA	North America	5	233	2005	99.6795	0.129049	65.63	5845	224999	85
SAMN03105439	6455645	Acute	USA	North America	5	175	2012	99.6795	0.400641	66.11	6520	201514	87
SAMN03105454	6447447	Acute	USA	North America	5	348	2005	99.6503	0.438034	66.1	6363	211578	89
SAMN03105463	6851898	Acute	USA	North America	5	498	2009	99.6394	0.454433	66.53	6538	263719	90
SAMN03105472	6690011	Acute	USA	North America	5	1090	X	99.6261	0.0801282	65.84	6117	228174	92
SAMN03105482	6392112	Acute	USA	North America	5	116	2013	99.6261	0.0801282	66.17	5841	177534	92
SAMN03105488	6815570	Acute	USA	North America	5	179	2013	99.6261	0.347222	66.03	6380	6910294	92
SAMN03105490	7056926	Acute	USA	North America	5	111	2013	99.6212	1.78953	66.07	6879	203132	93
SAMN03105494	6808509	Acute	USA	North America	5	-	X	99.6154	0.144231	66.56	5832	217233	93
SAMN03105521	6462755	Acute	USA	North America	5	1122	X	99.5994	0.325993	66.1	6423	186308	98
SAMN03105523	6885375	Acute	USA	North America	5	277	2014	99.5994	0.857503	66.07	6427	166741	99
SAMN03105526	6302622	Acute	USA	North America	5	-	2011	99.5994	0.400641	65.85	5960	155831	99
SAMN03105536	6892469	Acute	USA	North America	5	111	2006	99.5994	0.0801282	65.83	5849	220924	101
SAMN03105549	6482138	Acute	USA	North America	5	2625	2011	99.5994	0.240385	65.92	6359	224315	104
SAMN03105560	6368200	Acute	USA	North America	5	132	2013	99.5994	0.0801282	65.96	6696	267585	105
SAMN03105561	6375587	Acute	USA	North America	5	621	2013	99.5994	0.0801282	65.94	6602	184284	105
SAMN03105563	7110106	Acute	USA	North America	5	16	2013	99.5994	0.0801282	65.75	6704	202937	105
SAMN03105571	6370668	Acute	USA	North America	5	244	X	99.5994	0.0801282	66.19	6571	156314	106
SAMN03105576	7039582	Acute	USA	North America	5	-	2007	99.5994	2.96474	65.85	6766	159116	106
SAMN03105590	7183565	Acute	USA	North America	5	262	X	99.5726	0.133547	66.08	6264	166134	108
SAMN03105592	7085926	Acute	USA	North America	5	395	2010	99.5726	0.471866	66.03	6312	142970	108
SAMN03105597	6336142	Acute	USA	North America	5	3897	2013	99.5726	0.216103	65.97	6993	165382	109
SAMN03105607	6276540	Acute	USA	North America	5	175	2012	99.5593	2.61142	66.13	7036	203952	110
SAMN03105615	6855155	Acute	USA	North America	5	1750	2011	99.5192	0.155053	66.02	6413	155815	112
SAMN03105620	6467607	Acute	USA	North America	5	233	2013	99.5192	0.160256	66.37	6211	209869	112
SAMN03105627	6712745	Acute	USA	North America	5	-	2005	99.5192	0.125916	66.07	6514	184318	115
SAMN03105628	6427887	Acute	USA	North America	5	3346	2007	99.5192	0.160256	66.16	5805	186713	115
SAMN03105638	6814810	Acute	USA	North America	5	348	2013	99.5192	0.125916	66.28	6393	142551	117
SAMN03105648	6400436	Acute	USA	North America	5	17	2009	99.4925	0.160256	65.9	6362	139691	120
SAMN03105652	6933997	Acute	USA	North America	5	285	2012	99.4911	0.0801282	66.09	5559	130979	121
SAMN03105663	6351355	Acute	USA	North America	5	395	2006	99.4792	0.400641	65.94	6729	147060	122
SAMN03105668	6726954	Acute	USA	North America	5	274	2007	99.4658	0.133547	65.92	5764	163756	123
SAMN03105692	7200442	Acute	USA	North America	5	231	2011	99.4391	0.133547	65.86	5958	173805	125
SAMN03105704	6555614	Acute	USA	North America	5	111	X	99.4257	0.47224	66.04	6404	139606	127
SAMN03105707	6345609	Acute	USA	North America	5	175	2014	99.4151	0.269522	65.77	6229	155421	128
SAMN03105715	6814130	Acute	USA	North America	5	17	2013	99.4124	0.240385	66.1	6037	204344	129
SAMN03105743	6651822	Acute	USA	North America	5	2238	2005	99.359	0.454433	66.47	6513	96564	135
SAMN03105745	6856096	Acute	USA	North America	5	234	2005	99.359	0.721154	66.27	6415	192199	135
SAMN03105746	6980745	Acute	USA	North America	5	569	2007	99.359	0.0801282	66.28	6260	119776	135
SAMN03105747	7164330	Acute	USA	North America	5	360	2007	99.359	0.910274	65.8	6298	147734	135
SAMN03105749	7403124	Acute	USA	North America	5	2726	2007	99.359	0.0801282	65.97	6572	118816	136
SAMN03105750	6437786	Acute	USA	North America	5	699	2007	99.359	0.160256	65.92	6476	179588	136
SAMN02402435	6924697	Acute	USA	North America	5	845	2013	99.3189	0.269522	65.87	6374	176841	153
SAMN02402436	6873380	Acute	USA	North America	5	390	2013	99.3189	0.109266	65.88	5973	141849	153
SAMN02402439	6879005	Acute	USA	North America	5	1800	2013	99.3189	0.500221	66.02	6284	124368	153
SAMN02360697	6960085	Acute	USA	North America	5	2625	2012	99.2468	0.0801282	66.1	6081	115964	172
SAMN02360705	7067580	Acute	USA	North America	5	277	2012	99.2254	0.0801282	65.41	5835	141982	178
SAMN07424059	6444276	Acute	USA	North America	5	647	2005	99.2121	0.561271	65.62	6178	121985	184
SAMN07424061	6531623	Acute	USA	North America	5	2903	2005	99.2041	0.0801282	66.49	5920	92412	184
SAMEA2786265	6901672	Acute	USA	North America	5	-	2007	99.1873	1.1485	65.83	6862	100470	192
SAMEA3139010	7079089	Acute	USA	North America	5	111	2007	99.1854	0.454433	65.78	6399	111897	192
SAMN03271886	6534891	Acute	USA	North America	5	260	2009	99.0865	0.400641	65.82	5896	104122	205
SAMEA3374608	7123689	Acute	USA	North America	5	111	2010	99.0438	0.186966	65.6	5752	122199	222
SAMEA3374612	6933068	Acute	USA	North America	5	111	2010	99.6795	0.125916	66.12	5822	169982	109
SAMEA3374614	6730817	Acute	USA	North America	5	111	2010	99.6617	0.0801282	66.3	5820	202434	55
SAMEA3374628	6717609	Acute	USA	North America	5	111	2011	99.6795	0.158202	66.07	6132	6762448	1
SAMEA3374630	6888495	Acute	USA	North America	5	111	2011	99.6795	0.125916	66.18	6376	6905121	1
SAMN07424072	7136136	Animal	USA	North America	5	471	X	99.6795	0.133547	65.85	6080	851124	14
SAMN07424073	7158950	Animal	USA	North America	5	260	X	99.6795	0.429779	66.45	6121	774673	19
SAMN07424075	7093983	Animal	USA	North America	5	395	X	99.6795	0.0801282	66.12	6026	566624	30
SAMN07424076	7021103	Animal	USA	North America	5	116	X	99.6795	0.125916	66.2	6152	522709	30
SAMN07424077	7026469	Animal	USA	North America	5	252	X	99.6795	0.839049	66.42	6388	479105	38
IPCD	7117753	Animal	USA	North America	5	189	X	99.6795	0.186966	66.46	5754	425858	52
SAMEA3139100	7086174	Animal	USA	North America	5	244	X	99.6795	0.0801282	66.46	5871	425748	52
SAMEA2272507	7443731	Cystic	USA	North America	5	395	X	99.6795	0.429779	66.46	6055	425655	53
SAMEA2472087	7023959	Cystic	USA	North America	5	788	X	99.6795	0.0801282	66.46	5908	425448	53
SAMN07424046	7082567	Cystic	USA	North America	5	-	X	99.6795	1.17737	66.46	6596	425238	53
SAMN04029209	7087137	Cystic	USA	North America	5	-	X	99.6795	0.109266	66.46	5822	425238	53
SAMN03105381	7023452	Cystic	USA	North America	5	389	2014	99.6795	0.400641	66.46	5800	425185	54
SAMN03105382	7082803	Cystic	USA	North America	5	2705	2014	99.6795	0.0801282	66.46	5838	417552	54
SAMN03105383	7199170	Cystic	USA	North America	5	348	2014	99.6795	0.0801282	66.46	5766	417552	54
SAMN03105384	7237974	Cystic	USA	North America	5	782	2014	99.6795	0.454433	66.46	6398	417552	54
SAMN03105385	7023935	Cystic	USA	North America	5	2706	2014	99.6795	0.632123	66.44	6529	401992	54
SAMN03105386	7068135	Cystic	USA	North America	5	2707	2013	99.6795	0.162685	66.48	6223	395575	54
SAMN03105387	7120814	Cystic	USA	North America	5	-	2013	99.6795	0.109266	66.48	6543	394977	54
SAMN03105388	7035527	Cystic	USA	North America	5	-	2013	99.6795	0.0801282	66.46	6100	389190	54
SAMN03105394	7046511	Cystic	USA	North America	5	2123	2013	99.6795	0.0801282	66.46	6129	389180	56
SAMN03105395	7103868	Cystic	USA	North America	5	617	2013	99.6795	0.418447	66.4	6059	389177	56
SAMN03105396	7063044	Cystic	USA	North America	5	116	2013	99.6795	0.418447	66.46	6002	389147	56
SAMN03105397	7085630	Cystic	USA	North America	5	908	2013	99.6795	0.418447	66.46	6006	389118	56
SAMN03105398	7161246	Cystic	USA	North America	5	389	2013	99.6795	0.418447	66.4	6009	389091	56
SAMN03105399	7369164	Cystic	USA	North America	5	569	X	99.6795	0.418447	66.4	6007	389021	56
SAMN03105400	7188050	Cystic	USA	North America	5	277	2013	99.6795	0.418447	66.46	6009	389021	56
SAMN03105401	7133040	Cystic	USA	North America	5	1239	2013	99.6795	0.418447	66.46	6007	388937	57
SAMN03105402	7225559	Cystic	USA	North America	5	1011	2013	99.6795	0.418447	66.46	6007	388937	57
SAMN03105403	7136833	Cystic	USA	North America	5	274	2013	99.6795	0.418447	66.46	6005	388937	58
SAMN03105404	6956265	Cystic	USA	North America	5	782	2013	99.6795	0.418447	66.46	6006	388937	58
SAMN03105405	7112086	Cystic	USA	North America	5	782	2013	99.6795	0.418447	66.46	6006	388934	58
SAMN03105406	7052565	Cystic	USA	North America	5	782	2013	99.6795	0.418447	66.46	6002	388934	58
SAMN03105407	7127855	Cystic	USA	North America	5	2708	2013	99.6795	1.54024	66.46	6027	388934	58
SAMN03105408	7116446	Cystic	USA	North America	5	-	2013	99.6795	0.418447	66.46	6012	388934	59
SAMN03105409	7114810	Cystic	USA	North America	5	2708	2013	99.6795	0.418447	66.46	6007	388934	59
SAMN03105410	7116750	Cystic	USA	North America	5	-	2013	99.6795	0.688594	66.46	6514	388700	59
SAMN03105411	7114254	Cystic	USA	North America	5	252	2013	99.6795	0.454433	66.46	5928	388607	59
SAMN03105412	7221214	Cystic	USA	North America	5	500	2013	99.6795	0.418447	66.46	5956	388607	59
SAMN03105413	7134162	Cystic	USA	North America	5	2140	2013	99.6795	0.0801282	66.46	5804	388604	60
SAMN03105414	7111548	Cystic	USA	North America	5	2708	2013	99.6795	0.240385	66.46	6190	388604	61
SAMN02485458	7087430	Cystic	USA	North America	5	-	2013	99.6691	0.0801282	66.46	5835	388529	61
SAMN02485508	7011784	Cystic	USA	North America	5	192	2013	99.6691	0.0801282	66.5	5812	372218	61
SAMN02485457	7204321	Cystic	USA	North America	5	385	2013	99.6548	0.0801282	66.46	6470	371722	62
SAMN02595210	7117318	Cystic	USA	North America	5	-	2013	99.6548	0.614316	66.5	6209	349875	62
SAMN02603588	7159139	Cystic	USA	North America	5	-	2013	99.6474	0.0801282	66.43	5766	328933	63
SAMN02360661	7065995	Cystic	USA	North America	5	1394	1982	99.6261	0.418447	66.43	5982	289576	64
SAMN02360752	7060796	Cystic	USA	North America	5	245	2012	99.6234	0.0801282	66.54	6180	268576	65
Marvig	6537648	Cystic	USA	North America	5	217	1997	99.6083	0.0961538	66.12	6158	259452	70
Marvig	6267368	Cystic	USA	North America	5	443	2010	99.6083	0.294177	66.43	6041	249589	71
Marvig	7043434	Cystic	USA	North America	5	132	X	99.5994	0.418447	66.13	6005	226226	82
Marvig	6452753	Cystic	USA	North America	5	2669	X	99.5994	0.418447	66.39	5987	224928	83
Marvig	6564649	Cystic	USA	North America	5	557	2013	99.5994	0.418447	66.58	5990	224607	83
Marvig	6487401	Cystic	USA	North America	5	395	2013	99.5994	0.418447	66.39	5993	214237	83
SAMN02360638	6448008	Cystic	USA	North America	5	285	X	99.5762	0.0801282	66.22	5929	180654	96
SAMN02360639	6737785	Cystic	USA	North America	5	146	X	99.5753	0.0801282	66.42	5876	179054	96
SAMN02360641	6826162	Cystic	USA	North America	5	-	1991	99.5353	0.0801282	66.41	5705	173090	98
SAMN02360645	6576673	Cystic	USA	North America	5	16	X	99.5192	0.454433	66.38	6293	163635	99
SAMN02360649	6250380	Cystic	USA	North America	5	439	2005	99.5024	0.418447	66.53	5979	160826	102
SAMEA2732146	6594453	Cystic	USA	North America	5	146	X	99.4658	0.418447	66.42	6067	156328	105
SAMEA2732147	6168922	Cystic	USA	North America	5	146	2005	99.458	0.0801282	66.43	5589	155550	106
SAMEA2732148	6193644	Cystic	USA	North America	5	146	2005	99.4525	1.05947	66.4	6692	152477	107
SAMEA2732149	6452923	Cystic	USA	North America	5	146	2005	99.448	0.240385	66.43	6171	149637	107
SAMEA2732150	6299347	Cystic	USA	North America	5	146	2005	99.4391	0.0801282	66.42	5863	147753	107
SAMEA2732151	6732273	Cystic	USA	North America	5	146	2005	99.4302	0.418447	66.5	6036	146701	108
SAMEA2732152	6571733	Cystic	USA	North America	5	146	2005	99.4222	0.418447	66.21	5966	141945	108
SAMEA2732153	6758579	Cystic	USA	North America	5	146	2005	99.4124	0.186966	66.42	5683	140528	109
SAMEA2732154	6445104	Cystic	USA	North America	5	146	2005	99.4124	0.0801282	66.42	5782	139800	109
SAMEA2732155	6341911	Cystic	USA	North America	5	146	2005	99.4124	0.269522	66.43	5987	139100	109
SAMEA2732156	6736819	Cystic	USA	North America	5	146	2005	99.4071	0.0801282	66.57	6153	138384	110
SAMEA2732173	6742361	Cystic	USA	North America	5	146	2005	99.399	0.578704	66.43	5962	136424	112
SAMEA2732174	6740389	Cystic	USA	North America	5	146	2005	99.3955	0.418447	66.42	5953	135840	112
SAMEA2732175	6457280	Cystic	USA	North America	5	146	2005	99.3839	0.507479	66.45	5874	135454	113
SAMEA2732176	6290772	Cystic	USA	North America	5	146	2005	99.3635	0.418447	66.33	5971	135186	114
SAMEA2732177	6527924	Cystic	USA	North America	5	146	2005	99.359	0.0801282	66.41	6099	134923	114
SAMEA2732178	6283659	Cystic	USA	North America	5	146	2005	99.359	0.14245	66.35	5811	134796	114
SAMEA2732179	6737495	Cystic	USA	North America	5	146	2007	99.359	0.0801282	66.02	5688	131600	114
SAMEA2732180	6331130	Cystic	USA	North America	5	146	2007	99.359	0.223873	66.56	6176	131039	115
SAMEA2732181	6535360	Cystic	USA	North America	5	146	2007	99.359	0.590409	66.32	6185	130038	116
SAMEA2732182	6243887	Cystic	USA	North America	5	146	2007	99.359	0.400641	66.29	5900	128312	116
SAMEA2732183	6679829	Cystic	USA	North America	5	146	2007	99.3343	0.400641	66.18	6416	126271	118
SAMEA2732221	6360200	Cystic	USA	North America	5	146	2007	99.3343	0.0801282	66.42	6402	126183	119
SAMEA2733008	6631037	Cystic	USA	North America	5	146	X	99.278	0.578704	66.43	6095	122428	120
SAMEA2733009	6382292	Cystic	USA	North America	5	146	X	99.262	0.418447	66.4	5970	121870	121
SAMN03566244	6613506	Cystic	USA	North America	5	274	1979	98.9476	0.0801282	66.23	5824	87472	175
SAMN02360658	6358813	Environment	USA	North America	5	689	X	99.6691	0.0801282	66.41	5756	119638	121
SAMN02471402	6729517	Acute	Venezuela	South America	5	277	2012	99.6795	0.0801282	66.19	6588	230512	80
SAMN03105532	7092428	Acute	Venezuela	South America	5	348	2012	99.5994	0.133547	66.15	6615	210078	100
SAMN03105653	6717129	Acute	Venezuela	South America	5	260	2012	99.4881	0.0801282	66.08	6375	168861	121
SAMN02360701	6524504	Acute	Venezuela	South America	5	-	2012	99.2308	0.454433	65.79	6273	99618	177
															53240
															7497593
															968803

## Sheet: Table S2
Supplemental Table S2. List of genes in the pan-genome of the 840 P. aeruginosa genomes included in this study. The pan-genome was estimated using Panaroo.
Gene	Non-unique Gene name	Annotation	No. of Genomes
group_13635		hypothetical protein	840
group_13634		hypothetical protein	840
gltP_1~~~gltP	gltP_1;gltP	Proton/glutamate-aspartate symporter	840
group_13616		hypothetical protein	840
fabY~~~fabY_2~~~fabY_1	fabY;fabY_2;fabY_1;	Beta-ketoacyl-[acyl-carrier-protein] synthase FabY;hypothetical protein	840
rpsU	rpsU	30S ribosomal protein S21	840
group_13567		hypothetical protein	840
acpP_2	acpP_2	Acyl carrier protein	840
spuE_1~~~spuE_2~~~spuE_4~~~spuE_3	spuE_1;spuE_2;spuE_4;spuE_3	Spermidine-binding periplasmic protein SpuE	840
group_13541		hypothetical protein	840
bolA	bolA	DNA-binding transcriptional regulator BolA	840
btuB_6~~~btuB_1~~~btuB_5~~~btuB_2~~~btuB_11	btuB_6;btuB_1;;btuB_5;btuB_2;btuB_11	Vitamin B12 transporter BtuB;hypothetical protein	840
group_13507		hypothetical protein	840
sspA~~~sspA_2	sspA;sspA_2	Stringent starvation protein A	840
pbpG	pbpG;	D-alanyl-D-alanine endopeptidase;hypothetical protein	840
anmK	anmK;	Anhydro-N-acetylmuramic acid kinase;hypothetical protein	840
group_13457		hypothetical protein	840
cheY_2~~~cheY_1	cheY_2;cheY_1	Chemotaxis protein CheY	840
sixA	sixA;	Phosphohistidine phosphatase SixA;hypothetical protein	840
nlpD	nlpD	Murein hydrolase activator NlpD	840
alr	alr	Alanine racemase biosynthetic	840
obg_1~~~obg~~~obg_2	obg_1;obg;obg_2	GTPase Obg	840
group_13417		hypothetical protein	840
group_13412		hypothetical protein	840
glcA_2~~~glcA~~~glcA_1	glcA_2;glcA;;glcA_1	Glycolate permease GlcA;hypothetical protein	840
metN_2	metN_2	Methionine import ATP-binding protein MetN	840
dsbB_2~~~dsbB_1	dsbB_2;dsbB_1	Disulfide bond formation protein B	840
fliY_1~~~fliY_2~~~mltF_3~~~fliY_3	fliY_1;;fliY_2;mltF_3;fliY_3	L-cystine-binding protein FliY;hypothetical protein;Membrane-bound lytic murein transglycosylase F	840
group_13401		hypothetical protein	840
yecS_4~~~yecS_3~~~yecS_2~~~tcyB~~~yecS_1~~~yecS_5	;yecS_4;yecS_3;yecS_2;tcyB;yecS_1;yecS_5	hypothetical protein;L-cystine transport system permease protein YecS;L-cystine transport system permease protein TcyB	840
group_13390		hypothetical protein	840
hpaB_1	hpaB_1	4-hydroxyphenylacetate 3-monooxygenase oxygenase component	840
group_13387		hypothetical protein	840
epsF_1~~~epsF_5~~~epsF_3~~~epsF_4~~~epsF_2	epsF_1;epsF_5;epsF_3;epsF_4;epsF_2	Type II secretion system protein F	840
rpoN_2~~~rpoN~~~rpoN_1	rpoN_2;rpoN;rpoN_1	RNA polymerase sigma-54 factor	840
lptA	lptA	Lipopolysaccharide export system protein LptA	840
rfaC	rfaC;	Lipopolysaccharide heptosyltransferase 1;hypothetical protein	840
aceF~~~aceF_2~~~aceF_1	aceF;aceF_2;aceF_1;	Dihydrolipoyllysine-residue acetyltransferase component of pyruvate dehydrogenase complex;hypothetical protein	840
glnE_2~~~glnE~~~glnE_1	glnE_2;glnE;glnE_1	Bifunctional glutamine synthetase adenylyltransferase/adenylyl-removing enzyme	840
panC~~~panC_2~~~panC_1	panC;panC_2;panC_1	Pantothenate synthetase	840
group_13358		hypothetical protein	840
folK	folK	2-amino-4-hydroxy-6-hydroxymethyldihydropteridine pyrophosphokinase	840
rplD_2~~~rplD_1~~~rplD	rplD_2;rplD_1;rplD	50S ribosomal protein L4	840
engB~~~engB_1~~~engB_2	engB;engB_1;engB_2	putative GTP-binding protein EngB	840
group_13346		hypothetical protein	840
group_13341		hypothetical protein	840
ubiJ_2~~~ubiJ_1	ubiJ_2;ubiJ_1	Ubiquinone biosynthesis accessory factor UbiJ	840
group_13334		hypothetical protein	840
parB	parB	putative chromosome-partitioning protein ParB	840
speD	speD	S-adenosylmethionine decarboxylase proenzyme	840
dmdC_3~~~dmdC_1~~~dmdC_2	;dmdC_3;dmdC_1;dmdC_2	hypothetical protein;3-methylmercaptopropionyl-CoA dehydrogenase;Butyryl-CoA dehydrogenase	840
kdgR_2~~~kdgR_1	kdgR_2;kdgR_1;	Pectin degradation repressor protein KdgR;Transcriptional regulator KdgR;hypothetical protein	840
mupP_2~~~mupP_1	mupP_2;mupP_1	N-acetylmuramic acid 6-phosphate phosphatase	840
phoR	;phoR	hypothetical protein;Phosphate regulon sensor protein PhoR	840
cmk	cmk	Cytidylate kinase	840
group_13283	mgtC_2;mgtC_1;	Protein MgtC;hypothetical protein	840
group_13282		hypothetical protein	840
btuD_6~~~pstB	;btuD_6;pstB	hypothetical protein;Vitamin B12 import ATP-binding protein BtuD;Phosphate import ATP-binding protein PstB	840
pstA1	;pstA1	hypothetical protein;Phosphate transport system permease protein PstA 1	840
hisF_1~~~hisA~~~hisF	hisF_1;hisA;hisF	Imidazole glycerol phosphate synthase subunit HisF;1-(5-phosphoribosyl)-5-[(5-phosphoribosylamino)methylideneamino] imidazole-4-carboxamide isomerase	840
nudE	nudE	ADP compounds hydrolase NudE	840
petB_2~~~petB_1~~~petB	petB_2;petB_1;petB	Cytochrome b	840
group_13257		Electron transfer flavoprotein-ubiquinone oxidoreductase	840
sspB	sspB	Stringent starvation protein B	840
ycgJ	ycgJ	putative methyltransferase YcgJ	840
group_13248		hypothetical protein	840
sasA_2~~~atoS_1~~~atoS_2~~~sasA_5~~~sasA_4	;sasA_2;atoS_1;atoS_2;sasA_5;sasA_4	hypothetical protein;Adaptive-response sensory-kinase SasA;Signal transduction histidine-protein kinase AtoS	840
nucM	nucM	Nuclease NucM	840
kdsD	kdsD	Arabinose 5-phosphate isomerase KdsD	840
otnI	otnI;	2-oxo-tetronate isomerase;hypothetical protein	840
catI~~~catI_1~~~catI_2	catI;catI_1;catI_2	3-oxoadipate CoA-transferase subunit A	840
pcaF_1~~~pcaF~~~fadA_1~~~pcaF_2~~~pcaF_3	pcaF_1;pcaF;fadA_1;pcaF_2;pcaF_3	Beta-ketoadipyl-CoA thiolase;3-ketoacyl-CoA thiolase	840
group_13198		hypothetical protein	840
pdxY	pdxY	Pyridoxal kinase PdxY	840
group_13186		hypothetical protein	840
pal_1~~~pal_6~~~pal_7	;pal_1;pal_6;pal_7	hypothetical protein;Peptidoglycan-associated lipoprotein	840
group_13179		hypothetical protein	840
group_13172		hypothetical protein	840
group_13170		hypothetical protein	840
cheB_5~~~rssB_5~~~cheB_1	;cheB_5;rssB_5;cheB_1	hypothetical protein;Protein-glutamate methylesterase/protein-glutamine glutaminase;Regulator of RpoS	840
group_13165		hypothetical protein	840
pgdA	;pgdA	hypothetical protein;Peptidoglycan deacetylase	840
group_13149		hypothetical protein	840
yjiK_1~~~yjiK_2~~~ycgM~~~yjiK_4	yjiK_1;;yjiK_2;ycgM;yjiK_4	putative protein YjiK;hypothetical protein;putative protein YcgM	840
hemH	hemH	Ferrochelatase	840
group_13136	meh;	Mesaconyl-C(4)-CoA hydratase;hypothetical protein	840
group_13135	;gltC_5	hypothetical protein;HTH-type transcriptional regulator GltC	840
group_13124		hypothetical protein	840
group_13123		hypothetical protein	840
group_13113		hypothetical protein	840
plsX	plsX	Phosphate acyltransferase	840
yceD_3~~~yceD	yceD_3;yceD	Large ribosomal RNA subunit accumulation protein YceD	840
rsmC~~~rsmC_1~~~rsmC_2	rsmC;rsmC_1;;rsmC_2	Ribosomal RNA small subunit methyltransferase C;hypothetical protein	840
lysP	;lysP	hypothetical protein;Lysine-specific permease	840
mneA	mneA	Putative manganese exporter	840
cysA~~~btuD_10	cysA;btuD_10	Sulfate/thiosulfate import ATP-binding protein CysA;Vitamin B12 import ATP-binding protein BtuD	840
pyrD~~~pyrD_1~~~pyrD_2	pyrD;pyrD_1;pyrD_2	Dihydroorotate dehydrogenase (quinone)	840
group_13093		hypothetical protein	840
motB	motB;	Motility protein B;hypothetical protein	840
group_13081		hypothetical protein	840
murG	murG	UDP-N-acetylglucosamine--N-acetylmuramyl-(pentapeptide) pyrophosphoryl-undecaprenol N-acetylglucosamine transferase	840
dadX	dadX	Alanine racemase catabolic	840
bamD	bamD	Outer membrane protein assembly factor BamD	840
apaG	apaG	Protein ApaG	840
group_13057		hypothetical protein	840
group_13056		hypothetical protein	840
mmgC_2~~~mmgC_1~~~carC~~~mmgC_5	mmgC_2;mmgC_1;carC;mmgC_5	Acyl-CoA dehydrogenase;Caffeyl-CoA reductase-Etf complex subunit CarC	840
group_13034		hypothetical protein	840
group_13030		hypothetical protein	840
atpD_2~~~atpD~~~atpD_1	atpD_2;atpD;atpD_1	ATP synthase subunit beta	840
ptsN	ptsN	Nitrogen regulatory protein	840
ubiI~~~kmo	ubiI;kmo	2-octaprenylphenol hydroxylase;Kynurenine 3-monooxygenase	840
nadX_2~~~fadH_1~~~fadH_2~~~fadH_4~~~fadH_3	nadX_2;;fadH_1;fadH_2;fadH_4;fadH_3	L-aspartate dehydrogenase;hypothetical protein;24-dienoyl-CoA reductase	840
group_13007		hypothetical protein	840
nphR~~~feaR_1~~~rhaS_1	nphR;feaR_1;rhaS_1;	Transcriptional activator NphR;Transcriptional activator FeaR;HTH-type transcriptional activator RhaS;hypothetical protein	840
group_13003		hypothetical protein	840
group_12986		hypothetical protein	840
group_12967		hypothetical protein	840
dadD~~~triA	;dadD;triA	8-oxoguanine deaminase;5'-deoxyadenosine deaminase;Melamine deaminase	840
ves	ves	Protein Ves	840
pepN_2~~~pepN_1~~~pepN	;pepN_2;pepN_1;pepN	hypothetical protein;Aminopeptidase N	840
group_12959		hypothetical protein	840
ppnN_2~~~ppnN~~~ppnN_1	;ppnN_2;ppnN;ppnN_1	hypothetical protein;Pyrimidine/purine nucleotide 5'-monophosphate nucleosidase	840
group_12956		hypothetical protein;putative signaling protein	840
ybiI~~~ybiI_1	ybiI;ybiI_1	putative protein YbiI	840
group_12954		hypothetical protein	840
group_12953		hypothetical protein	840
potE_1~~~yhdG_1	potE_1;;yhdG_1	Putrescine transporter PotE;hypothetical protein;putative amino acid permease YhdG	840
gatB	gatB	Aspartyl/glutamyl-tRNA(Asn/Gln) amidotransferase subunit B	840
group_12938		hypothetical protein	840
group_12930		hypothetical protein	840
rpe	rpe	Ribulose-phosphate 3-epimerase	840
menH_1~~~menH_2	;menH_1;menH_2	hypothetical protein;2-succinyl-6-hydroxy-24-cyclohexadiene-1-carboxylate synthase	840
yraA~~~yraA_2	yraA;yraA_2	Putative cysteine protease YraA	840
tsaQ1~~~tsaQ1_1	tsaQ1;tsaQ1_1	HTH-type transcriptional regulator TsaQ1/TsaQ2	840
cyoB_1~~~cyoB~~~cyoB_2	cyoB_1;cyoB;;cyoB_2	Cytochrome bo(3) ubiquinol oxidase subunit 1;hypothetical protein	840
cyoA	;cyoA	hypothetical protein;Cytochrome bo(3) ubiquinol oxidase subunit 2	840
dppA_1~~~dppA_5	dppA_1;dppA_5	Periplasmic dipeptide transport protein	840
sasA_9~~~sasA_15~~~rstB_1~~~sasA_6	sasA_9;sasA_15;rstB_1;sasA_6	Adaptive-response sensory-kinase SasA;Sensor protein RstB	840
group_12891	;phnV	hypothetical protein;Putative 2-aminoethylphosphonate transport system permease protein PhnV	840
phaC_1~~~phaC~~~phaC_2	phaC_1;phaC;;phaC_2	Poly(3-hydroxyalkanoate) polymerase subunit PhaC;hypothetical protein	840
group_12869		hypothetical protein;putative protein	840
outO	outO	Type 4 prepilin-like proteins leader peptide-processing enzyme	840
bepA_5~~~bepA_4	bepA_5;bepA_4	Beta-barrel assembly-enhancing protease	840
yidC~~~yidC_2~~~yidC_1	yidC;yidC_2;yidC_1	Membrane protein insertase YidC	840
nanT_1~~~kgtP_2	nanT_1;;kgtP_2	Sialic acid transporter NanT;hypothetical protein;Alpha-ketoglutarate permease	840
group_12857		hypothetical protein	840
group_12844		hypothetical protein	840
amiC_3~~~amiC_2~~~amiC_1	;amiC_3;amiC_2;amiC_1	hypothetical protein;N-acetylmuramoyl-L-alanine amidase AmiC	840
ftsH_1~~~ftsH_3~~~ftsH_2	ftsH_1;ftsH_3;ftsH_2	ATP-dependent zinc metalloprotease FtsH	840
yybH	yybH	putative protein YybH	840
group_12827		butyrate:acetyl-CoA coenzyme A-transferase;hypothetical protein	840
group_12822	;oatA_1;oatA_2	hypothetical protein;O-acetyltransferase OatA	840
dnaG	dnaG;	DNA primase;hypothetical protein	840
rpoD_2~~~rpoD_1~~~rpoD	rpoD_2;rpoD_1;rpoD	RNA polymerase sigma factor RpoD	840
adhB_2~~~adhB_1	;adhB_2;adhB_1	hypothetical protein;Alcohol dehydrogenase (quinone) cytochrome c subunit;Gluconate 2-dehydrogenase cytochrome c subunit	840
glcB_2~~~glcB_1~~~glcB	glcB_2;glcB_1;glcB	Malate synthase G	840
group_12799		hypothetical protein	840
bfrD_2~~~bfrD_1~~~fiu~~~bfrD_3	bfrD_2;bfrD_1;fiu;bfrD_3	putative TonB-dependent receptor BfrD;Catecholate siderophore receptor Fiu	840
pstC1	;pstC1	hypothetical protein;Phosphate transport system permease protein PstC 1	840
group_12786		hypothetical protein	840
group_12785		hypothetical protein	840
rdoA~~~srkA	rdoA;srkA	Serine/threonine protein kinase RdoA;Stress response kinase A	840
hisZ	hisZ	ATP phosphoribosyltransferase regulatory subunit	840
polA~~~polA_2~~~polA_1~~~xni	polA;;polA_2;polA_1;xni	DNA polymerase I;hypothetical protein;Flap endonuclease Xni	840
thrB	thrB	Homoserine kinase	840
murU~~~murU_2~~~murU_1	murU;murU_2;murU_1	N-acetylmuramate alpha-1-phosphate uridylyltransferase	840
murJ_1~~~murJ_2	murJ_1;;murJ_2	putative lipid II flippase MurJ;hypothetical protein	840
ileS	;ileS	hypothetical protein;Isoleucine--tRNA ligase	840
group_12764		hypothetical protein	840
group_12763		hypothetical protein;putative signaling protein	840
aroP_1~~~aroP_2~~~aroP_4~~~aroP_3	aroP_1;aroP_2;aroP_4;;aroP_3	Aromatic amino acid transport protein AroP;hypothetical protein	840
bvgS_2	;bvgS_2	hypothetical protein;putative signaling protein;Virulence sensor protein BvgS	840
group_12747		hypothetical protein	840
aceK_2~~~aceK~~~aceK_3~~~aceK_1	aceK_2;aceK;aceK_3;;aceK_1	Isocitrate dehydrogenase kinase/phosphatase;hypothetical protein	840
rbfA	rbfA	30S ribosome-binding factor;Ribosome-binding factor A	840
mltG	mltG	Endolytic murein transglycosylase	840
group_12676		hypothetical protein	840
mscS_2~~~mscS_1	mscS_2;mscS_1;	Small-conductance mechanosensitive channel;hypothetical protein	840
ispE	ispE	4-diphosphocytidyl-2-C-methyl-D-erythritol kinase	840
aaeB_2~~~aaeB_6~~~aaeB_4~~~aaeB_5~~~aaeB_1	;aaeB_2;aaeB_6;aaeB_4;aaeB_5;aaeB_1	hypothetical protein;p-hydroxybenzoic acid efflux pump subunit AaeB	840
group_12601		hypothetical protein	840
carB_2~~~cfiB	carB_2;cfiB	Carbamoyl-phosphate synthase large chain;2-oxoglutarate carboxylase small subunit	840
rpmA	rpmA	50S ribosomal protein L27	840
gmhA	gmhA	Phosphoheptose isomerase	840
cbbA	cbbA	Fructose-bisphosphate aldolase	840
pxpC_2~~~pxpB_1~~~pxpB_2~~~pxpB_3	pxpC_2;pxpB_1;pxpB_2;;pxpB_3	5-oxoprolinase subunit C;5-oxoprolinase subunit B;hypothetical protein	840
group_12426		hypothetical protein	840
group_12412		hypothetical protein	840
dnaK_2~~~dnaK_1~~~hscA_2	dnaK_2;dnaK_1;;hscA_2	Chaperone protein DnaK;hypothetical protein;Chaperone protein HscA	840
group_12403		hypothetical protein	840
group_12402		Epimerase family protein;hypothetical protein	840
pchR~~~pchR_1~~~pchR_2	pchR;pchR_1;pchR_2	Regulatory protein PchR	840
copA_1~~~kdpB_2~~~kdpB_3~~~pacS~~~ctpV~~~ctpA~~~ctpV_1~~~copA_3	copA_1;;kdpB_2;kdpB_3;pacS;ctpV;ctpA;ctpV_1;copA_3	putative copper-importing P-type ATPase A;hypothetical protein;Potassium-transporting ATPase ATP-binding subunit;putative copper-transporting ATPase PacS;putative copper-exporting P-type ATPase V;Copper-exporting P-type ATPase	840
ptsH	ptsH	Phosphocarrier protein HPr	840
group_12354		hypothetical protein	840
group_12344		hypothetical protein	840
xcpX_1~~~xcpX_2~~~xcpY_1~~~xcpY~~~xcpY_2	xcpX_1;xcpX_2;xcpY_1;;xcpY;xcpY_2	Type II secretion system protein K;Type II secretion system protein L;hypothetical protein	840
group_12292		hypothetical protein	840
argE_1~~~argE_2	argE_1;argE_2	Acetylornithine deacetylase	840
group_12268		hypothetical protein	840
rluD~~~rluD_2~~~rluD_1	rluD;rluD_2;rluD_1	Ribosomal large subunit pseudouridine synthase D	840
group_12267		hypothetical protein	840
group_12264		hypothetical protein	840
dmlR_2~~~dmlR_12	dmlR_2;dmlR_12	HTH-type transcriptional regulator DmlR	840
pabC~~~ilvE_2	pabC;ilvE_2;	Aminodeoxychorismate lyase;putative branched-chain-amino-acid aminotransferase;hypothetical protein	840
group_12225		hypothetical protein	840
purE~~~purE_2~~~purE_1	purE;purE_2;purE_1	N5-carboxyaminoimidazole ribonucleotide mutase	840
pth	pth	Peptidyl-tRNA hydrolase	840
group_12194	;hcr	hypothetical protein;NADH oxidoreductase HCR	840
cc4_2	cc4_2	Cytochrome c4	840
lrp_4	lrp_4	Leucine-responsive regulatory protein	840
zwf_1~~~zwf_2	zwf_1;zwf_2	Glucose-6-phosphate 1-dehydrogenase	840
hexR_1~~~hexR_2	hexR_1;;hexR_2	HTH-type transcriptional regulator HexR;hypothetical protein	840
mshA_3~~~pimA~~~mshA_5~~~mshA_6~~~kanE~~~mshA_4	mshA_3;pimA;;mshA_5;mshA_6;kanE;mshA_4	D-inositol-3-phosphate glycosyltransferase;Phosphatidyl-myo-inositol mannosyltransferase;hypothetical protein;Alpha-D-kanosaminyltransferase	840
truA	truA	tRNA pseudouridine synthase A	840
group_12142	;hslU	hypothetical protein;ATP-dependent protease ATPase subunit HslU	840
hslV	hslV	ATP-dependent protease subunit HslV	840
group_12112		hypothetical protein	840
lemA_1	lemA_1	Protein LemA	840
etfA	etfA	Electron transfer flavoprotein subunit alpha	840
rpoZ	rpoZ	DNA-directed RNA polymerase subunit omega	840
pdeB_1~~~pdeF~~~pdeB_4	;pdeB_1;pdeF;pdeB_4	hypothetical protein;Cyclic di-GMP phosphodiesterase PdeB;Cyclic di-GMP phosphodiesterase PdeF	840
group_12079		hypothetical protein	840
tonB	;tonB	hypothetical protein;Protein TonB	840
group_12065		hypothetical protein;putative FAD-linked oxidoreductase	840
group_12064		hypothetical protein	840
priA~~~priA_2~~~priA_1	priA;;priA_2;priA_1	Primosomal protein N';hypothetical protein	840
ycgL	ycgL	Protein YcgL	840
ubiD_1~~~ubiD~~~ubiD_2	ubiD_1;ubiD;ubiD_2	3-octaprenyl-4-hydroxybenzoate carboxy-lyase	840
upp~~~upp_2~~~upp_1	upp;upp_2;upp_1	Uracil phosphoribosyltransferase	840
murF	murF	UDP-N-acetylmuramoyl-tripeptide--D-alanyl-D-alanine ligase	840
murD~~~murD_1~~~murD_2	murD;murD_1;murD_2	UDP-N-acetylmuramoylalanine--D-glutamate ligase	840
pdxA~~~pdxA_2~~~pdxA_1	pdxA;pdxA_2;pdxA_1	4-hydroxythreonine-4-phosphate dehydrogenase	840
group_11980		hypothetical protein	840
group_11943		hypothetical protein	840
group_11937		hypothetical protein	840
btuD_5~~~btuD_7~~~tagH	btuD_5;btuD_7;tagH;	Vitamin B12 import ATP-binding protein BtuD;Teichoic acids export ATP-binding protein TagH;hypothetical protein	840
rplY	rplY	50S ribosomal protein L25	840
cspA_1~~~cspA_3	;cspA_1;cspA_3	hypothetical protein;Major cold shock protein CspA	840
mcpQ_3	;mcpQ_3	hypothetical protein;IS66 family transposase ISPsy43;Methyl-accepting chemotaxis protein McpQ	840
inaA_1	;inaA_1	hypothetical protein;Protein InaA	840
glcC~~~ubiC	glcC;ubiC	Glc operon transcriptional activator;Chorismate pyruvate-lyase	840
group_11831		hypothetical protein	840
trxA	trxA	Thioredoxin 1	840
zraR_2~~~zraR_3~~~glnG_1~~~atoC_3~~~zraR_4~~~norR_2~~~glnG_2~~~zraR_1	zraR_2;zraR_3;glnG_1;atoC_3;zraR_4;norR_2;glnG_2;zraR_1;	Transcriptional regulatory protein ZraR;DNA-binding transcriptional regulator NtrC;Regulatory protein AtoC;Anaerobic nitric oxide reductase transcription regulator NorR;hypothetical protein	840
kinB~~~kinB_2~~~kinB_1	kinB;kinB_2;;kinB_1	Alginate biosynthesis sensor protein KinB;hypothetical protein	840
lolB	lolB	Outer-membrane lipoprotein LolB	840
fdx_2~~~fdx_1	fdx_2;fdx_1	Ferredoxin	840
group_11758	fabD_1;fabD_2	Malonyl CoA-acyl carrier protein transacylase	840
ftsL	ftsL	Cell division protein FtsL	840
murF_2~~~murE	murF_2;murE	UDP-N-acetylmuramoyl-tripeptide--D-alanyl-D-alanine ligase;UDP-N-acetylmuramoyl-L-alanyl-D-glutamate--26-diaminopimelate ligase	840
rpsT	rpsT	30S ribosomal protein S20	840
group_11682		hypothetical protein	840
poxB~~~poxB_1~~~poxB_2	poxB;poxB_1;poxB_2	Pyruvate dehydrogenase [ubiquinone]	840
prsE_2~~~apxIB_1~~~btuD_3~~~btuD_2	prsE_2;apxIB_1;btuD_3;btuD_2	Type I secretion system membrane fusion protein PrsE;Toxin RTX-I translocation ATP-binding protein;Vitamin B12 import ATP-binding protein BtuD	840
hisC_1~~~hisC_2~~~hisC_3~~~hisC_4	hisC_1;hisC_2;hisC_3;hisC_4	Histidinol-phosphate aminotransferase	840
bvgA_2	bvgA_2	Virulence factors putative positive transcription regulator BvgA	840
group_11632		hypothetical protein	840
group_11608		hypothetical protein	840
group_11607		hypothetical protein	840
lpoA~~~lpoA_1~~~lpoA_2	lpoA;lpoA_1;lpoA_2	Penicillin-binding protein activator LpoA	840
mraZ	mraZ	Transcriptional regulator MraZ	840
rlmB~~~rlmB_1~~~rlmB_2	rlmB;rlmB_1;rlmB_2	23S rRNA (guanosine-2'-O-)-methyltransferase RlmB	840
group_11553		hypothetical protein	840
lspA_1	lspA_1	Lipoprotein signal peptidase	840
gcvH_2	gcvH_2	Glycine cleavage system H protein	840
rhsD~~~rhsC	;rhsD;rhsC	hypothetical protein;Protein RhsD;Protein RhsC	840
caiC~~~menE_1	caiC;;menE_1	Crotonobetaine/carnitine--CoA ligase;hypothetical protein;2-succinylbenzoate--CoA ligase;Long-chain-fatty-acid--CoA ligase FadD17	840
coaD	coaD	Phosphopantetheine adenylyltransferase	840
codB~~~codB_1~~~codB_2	;codB;codB_1;codB_2	hypothetical protein;Cytosine permease	840
hisQ_2	hisQ_2	Histidine transport system permease protein HisQ	840
cbiO~~~btuD_4~~~btuD_2~~~nikO	;cbiO;btuD_4;btuD_2;nikO	hypothetical protein;Cobalt import ATP-binding protein CbiO;Vitamin B12 import ATP-binding protein BtuD;Nickel import ATP-binding protein NikO	840
group_11342		hypothetical protein	840
group_11341		hypothetical protein	840
nqrD	nqrD	Na(+)-translocating NADH-quinone reductase subunit D	840
ylxH	ylxH	Flagellum site-determining protein YlxH	840
ihfB	ihfB	Integration host factor subunit beta	840
group_11315		hypothetical protein	840
cysQ	cysQ	3'(2')5'-bisphosphate nucleotidase CysQ	840
dusC~~~dusC_2~~~dusC_1	dusC;dusC_2;dusC_1	tRNA-dihydrouridine(16) synthase	840
nnr~~~nnr_2~~~nnr_1	;nnr;nnr_2;nnr_1	hypothetical protein;Bifunctional NAD(P)H-hydrate repair enzyme Nnr	840
gltX	gltX	Glutamate--tRNA ligase	840
nadE_3~~~nadE_1~~~nadE_2	nadE_3;nadE_1;nadE_2	NH(3)-dependent NAD(+) synthetase	840
potA_3~~~sugC~~~potA_6~~~potA_2~~~potA_4	potA_3;sugC;potA_6;potA_2;potA_4	Spermidine/putrescine import ATP-binding protein PotA;Trehalose import ATP-binding protein SugC	840
group_11234		hypothetical protein	840
group_11225		hypothetical protein	840
rhaR_4~~~rhaS_14~~~rhaS_1~~~rhaR_5~~~rhaR_2~~~rhaS_8	rhaR_4;rhaS_14;;rhaS_1;rhaR_5;rhaR_2;rhaS_8	HTH-type transcriptional activator RhaR;HTH-type transcriptional activator RhaS;hypothetical protein	840
fhuA_1~~~fhuA_4~~~fhuA_3~~~fhuA_2~~~btuB_3	fhuA_1;fhuA_4;fhuA_3;fhuA_2;btuB_3;	Ferrichrome outer membrane transporter/phage receptor;Vitamin B12 transporter BtuB;hypothetical protein	840
group_11157	;algU_1;algU_2	hypothetical protein;RNA polymerase sigma-H factor	840
group_11142		Cyclohex-1-ene-1-carbonyl-CoA dehydrogenase	840
gatC	gatC	Glutamyl-tRNA(Gln) amidotransferase subunit C	840
emrA_1~~~emrA_3~~~emrA_4	emrA_1;emrA_3;emrA_4	Multidrug export protein EmrA	840
pheT_2~~~pheT~~~pheT_3~~~pheT_1	;pheT_2;pheT;pheT_3;pheT_1	hypothetical protein;Phenylalanine--tRNA ligase beta subunit	840
eutB	eutB;	Ethanolamine ammonia-lyase heavy chain;hypothetical protein	840
mlaC	mlaC	Intermembrane phospholipid transport system binding protein MlaC	840
groS	groS	10 kDa chaperonin	840
group_11015	;COQ3_2	hypothetical protein;Ubiquinone biosynthesis O-methyltransferase mitochondrial	840
xpt_2~~~xpt_1~~~xpt	xpt_2;xpt_1;xpt	Xanthine phosphoribosyltransferase	840
group_10971		hypothetical protein	840
gdhB~~~gdhB_1~~~gdhB_2	gdhB;;gdhB_1;gdhB_2	NAD-specific glutamate dehydrogenase;hypothetical protein	840
emrB_2~~~emrB_3~~~emrB_1	emrB_2;;emrB_3;emrB_1	Colistin resistance protein EmrB;hypothetical protein	840
mreB~~~mreB_2~~~mreB_1	mreB;mreB_2;mreB_1	Cell shape-determining protein MreB	840
argC_2~~~argC~~~argC_1	;argC_2;argC;argC_1	hypothetical protein;N-acetyl-gamma-glutamyl-phosphate reductase	840
dapB	dapB	4-hydroxy-tetrahydrodipicolinate reductase	840
mraY_1~~~mraY_2~~~mraY	mraY_1;mraY_2;;mraY	Phospho-N-acetylmuramoyl-pentapeptide-transferase;hypothetical protein	840
nqrF	nqrF	Na(+)-translocating NADH-quinone reductase subunit F	840
sucB_1~~~sucB~~~sucB_2	sucB_1;sucB;sucB_2;	Dihydrolipoyllysine-residue succinyltransferase component of 2-oxoglutarate dehydrogenase complex;hypothetical protein	840
rplW	rplW	50S ribosomal protein L23	840
fabV	fabV	Enoyl-[acyl-carrier-protein] reductase [NADH]	840
hldE	hldE;	Bifunctional protein HldE;hypothetical protein	840
fabB~~~fabB_2~~~fabB_1	fabB;;fabB_2;fabB_1	3-oxoacyl-[acyl-carrier-protein] synthase 1;hypothetical protein	840
cheB_3~~~uvrY_2~~~uvrY~~~uvrY_1	cheB_3;uvrY_2;uvrY;uvrY_1	Protein-glutamate methylesterase/protein-glutamine glutaminase;Response regulator UvrY	840
ispH~~~ispH_1~~~ispH_2	ispH;ispH_1;ispH_2	4-hydroxy-3-methylbut-2-enyl diphosphate reductase	840
allA	allA	Ureidoglycolate lyase	840
ureA	ureA	Urease subunit gamma	840
argB_2~~~rhaR_5~~~argB~~~argB_1	;argB_2;rhaR_5;argB;argB_1	hypothetical protein;Acetylglutamate kinase;HTH-type transcriptional activator RhaR;putative HTH-type transcriptional regulator	840
hemE	hemE	Uroporphyrinogen decarboxylase	840
btuD_2~~~ecfA2_1~~~glnQ_4~~~lptB_3	btuD_2;ecfA2_1;glnQ_4;;lptB_3	Vitamin B12 import ATP-binding protein BtuD;Energy-coupling factor transporter ATP-binding protein EcfA2;Glutamine transport ATP-binding protein GlnQ;hypothetical protein;Lipopolysaccharide export system ATP-binding protein LptB	840
asd	asd	Aspartate-semialdehyde dehydrogenase	840
serB2	serB2	Phosphoserine phosphatase SerB2	840
efp	efp	Elongation factor P	840
typA_2~~~typA_1~~~typA	typA_2;typA_1;typA	GTP-binding protein TypA/BipA	840
ygfA	ygfA	5-formyltetrahydrofolate cyclo-ligase	840
group_10656		hypothetical protein	840
acsA_1~~~acs_2~~~acs_1~~~acsA_2	;acsA_1;acs_2;acs_1;acsA_2	hypothetical protein;Acetyl-coenzyme A synthetase	840
pyrP~~~uraA	;pyrP;uraA	hypothetical protein;Uracil permease	840
clpB_1~~~clpB_2~~~clpB	clpB_1;clpB_2;clpB	Chaperone protein ClpB	840
potH_2	potH_2;	Putrescine transport system permease protein PotH;hypothetical protein	840
phoB	phoB	Phosphate regulon transcriptional regulatory protein PhoB	840
ompW_1~~~ompW~~~ompW_2	ompW_1;ompW;ompW_2;	Outer membrane protein W;hypothetical protein	840
group_10614		hypothetical protein	840
ccmC_2~~~ccmC_1~~~ccmC	ccmC_2;ccmC_1;ccmC	Heme exporter protein C	840
yedY1	yedY1	Putative protein-methionine-sulfoxide reductase subunit YedZ1	840
yafJ	yafJ;	Putative glutamine amidotransferase YafJ;hypothetical protein	840
group_10584		hypothetical protein	840
tktA~~~tktA_2~~~tktA_1~~~dxs_2	tktA;tktA_2;tktA_1;dxs_2;	Transketolase 1;1-deoxy-D-xylulose-5-phosphate synthase;hypothetical protein	840
serA	serA	D-3-phosphoglycerate dehydrogenase	840
rplU	rplU	50S ribosomal protein L21	840
yeaD_1	;yeaD_1	hypothetical protein;Putative glucose-6-phosphate 1-epimerase	840
fucA_2~~~fucA_1	fucA_2;fucA_1	L-fuculose phosphate aldolase	840
rutD_2~~~menH_5~~~menH_4	;rutD_2;menH_5;menH_4	hypothetical protein;Putative aminoacrylate hydrolase RutD;2-succinyl-6-hydroxy-24-cyclohexadiene-1-carboxylate synthase	840
group_10541	livH_2	High-affinity branched-chain amino acid transport system permease protein LivH	840
pepP_1~~~pepP_2~~~pepP	pepP_1;pepP_2;pepP	Xaa-Pro aminopeptidase	840
group_10515		hypothetical protein	840
group_10513		hypothetical protein	840
rimK	rimK	Ribosomal protein S6--L-glutamate ligase	840
metP	metP	Methionine import system permease protein MetP	840
gshB~~~gshB_2~~~gshB_1	gshB;gshB_2;gshB_1	Glutathione synthetase	840
uvrB~~~uvrB_1~~~uvrB_2	uvrB;uvrB_1;;uvrB_2	UvrABC system protein B;hypothetical protein	840
thrS	thrS	Threonine--tRNA ligase	840
spuC_3~~~spuC_1~~~spuC_2	spuC_3;spuC_1;spuC_2	Putrescine--pyruvate aminotransferase	840
group_10434		hypothetical protein	840
trpD_1	trpD_1	Anthranilate phosphoribosyltransferase	840
fabF_1~~~fabF_2~~~fabF_3	fabF_1;fabF_2;fabF_3	3-oxoacyl-[acyl-carrier-protein] synthase 2	840
pheA	pheA	Bifunctional chorismate mutase/prephenate dehydratase	840
btuE_2~~~btuE_3	btuE_2;btuE_3	Thioredoxin/glutathione peroxidase BtuE	840
braC_2~~~livJ	braC_2;livJ	Leucine- isoleucine- valine- threonine- and alanine-binding protein;Leu/Ile/Val-binding protein	840
dnaJ	dnaJ	Chaperone protein DnaJ	840
glxR_2	glxR_2	CRP-like cAMP-activated global transcriptional regulator	840
pilT_1	pilT_1;	Twitching mobility protein;hypothetical protein	840
pilT_1~~~pilT_2	pilT_1;pilT_2	Twitching mobility protein	840
group_10360		hypothetical protein	840
potA_4~~~potA_1~~~potA_6~~~potA_5	potA_4;potA_1;potA_6;potA_5	Spermidine/putrescine import ATP-binding protein PotA	840
trmA_2~~~trmA~~~adeP_1~~~adeQ~~~adeP_2	trmA_2;trmA;adeP_1;;adeQ;adeP_2	tRNA/tmRNA (uracil-C(5))-methyltransferase;Adenine permease AdeP;hypothetical protein;Adenine permease AdeQ	840
pgk	pgk	Phosphoglycerate kinase	840
nirM~~~nirS_3	nirM;nirS_3;	Cytochrome c-551;Nitrite reductase;hypothetical protein	840
nqrB	nqrB	Na(+)-translocating NADH-quinone reductase subunit B	840
cdhR_2~~~cdhR_3	cdhR_2;cdhR_3	HTH-type transcriptional regulator CdhR	840
stcD~~~stcD_2~~~stcD_1	stcD;stcD_2;;stcD_1	putative N-methylproline demethylase;hypothetical protein	840
group_10298		hypothetical protein;Carnitine monooxygenase oxygenase subunit	840
prmA	;prmA	hypothetical protein;Ribosomal protein L11 methyltransferase	840
glpT_2~~~glpT_1~~~glpT_3	glpT_2;glpT_1;glpT_3	Glycerol-3-phosphate transporter	840
fis	fis	DNA-binding protein Fis	840
hpt	hpt;	Hypoxanthine-guanine phosphoribosyltransferase;hypothetical protein	840
group_10245		hypothetical protein	840
sthA	sthA	Soluble pyridine nucleotide transhydrogenase	840
norB	;norB	hypothetical protein;Nitric oxide reductase subunit B	840
tagG_1	;tagG_1	hypothetical protein;Teichoic acid translocation permease protein TagG	840
arcB_1~~~arcB~~~arcB_2	;arcB_1;arcB;arcB_2	hypothetical protein;Ornithine carbamoyltransferase catabolic	840
sucA_1~~~sucA_2~~~sucA	sucA_1;sucA_2;sucA	2-oxoglutarate dehydrogenase E1 component	840
mqo_2~~~mqo_3	mqo_2;mqo_3;	malate:quinone oxidoreductase;hypothetical protein;Malate:quinone oxidoreductase	840
group_10143		hypothetical protein	840
sctC_3~~~sctC_2~~~sctC_4~~~sctC_5~~~sctC_1	sctC_3;sctC_2;;sctC_4;sctC_5;sctC_1	Type 3 secretion system secretin;hypothetical protein	840
yqjD_1	yqjD_1	putative protein YqjD	840
ybaL_2~~~kefB	ybaL_2;;kefB	Putative cation/proton antiporter YbaL;hypothetical protein;Glutathione-regulated potassium-efflux system protein KefB	840
tobZ	tobZ;	nebramycin 5' synthase;hypothetical protein	840
mtr_2~~~mtr_3	mtr_2;mtr_3	Tryptophan-specific transport protein	840
groL_2~~~groL~~~groL_1	groL_2;groL;groL_1	60 kDa chaperonin	840
parE	parE	DNA topoisomerase 4 subunit B	840
mnmG	mnmG	tRNA uridine 5-carboxymethylaminomethyl modification enzyme MnmG	840
mutL_1~~~mutL~~~mutL_2	mutL_1;mutL;mutL_2	DNA mismatch repair protein MutL	840
ycaC_2~~~ycaC_1	;ycaC_2;ycaC_1	hypothetical protein;putative hydrolase YcaC	840
recG_1~~~recG~~~recG_2	recG_1;recG;recG_2;	ATP-dependent DNA helicase RecG;hypothetical protein	840
slyD	slyD	FKBP-type peptidyl-prolyl cis-trans isomerase SlyD	840
group_10048		hypothetical protein	840
tyrR_2~~~tyrR_1	tyrR_2;tyrR_1	Transcriptional regulatory protein TyrR	840
amtB_1~~~amtB_2~~~amt	;amtB_1;amtB_2;amt	hypothetical protein;Ammonia channel	840
relA_1~~~relA_2~~~relA	relA_1;relA_2;relA	GTP pyrophosphokinase	840
parC	parC	DNA topoisomerase 4 subunit A	840
surA_1	surA_1	Chaperone SurA	840
hsrA_2~~~hsrA_1~~~hsrA	hsrA_2;hsrA_1;hsrA	putative transport protein HsrA	840
fdoG	fdoG;	Formate dehydrogenase-O major subunit;hypothetical protein	840
fdoH~~~fdnH	fdoH;fdnH;	Formate dehydrogenase-O iron-sulfur subunit;Formate dehydrogenase nitrate-inducible iron-sulfur subunit;hypothetical protein	840
infB~~~infB_1~~~infB_2	infB;infB_1;infB_2	Translation initiation factor IF-2	840
cyoD	cyoD	Cytochrome bo(3) ubiquinol oxidase subunit 4	840
hda	hda	DnaA regulatory inactivator Hda	840
nrdE	;nrdE	hypothetical protein;Ribonucleoside-diphosphate reductase 2 subunit alpha	840
nrdB	nrdB;	Ribonucleoside-diphosphate reductase subunit beta;hypothetical protein	840
gcvT_2~~~gcvT_1~~~gcvT_3	gcvT_2;gcvT_1;gcvT_3	Aminomethyltransferase	840
ilvE_2~~~ilvE~~~ilvE_1	ilvE_2;ilvE;ilvE_1	Branched-chain-amino-acid aminotransferase	840
gltB~~~gltB_1~~~gltB_2	gltB;gltB_1;gltB_2;	Glutamate synthase [NADPH] large chain;hypothetical protein	840
group_9956		hypothetical protein	840
group_9940		putative FAD-dependent oxidoreductase	840
bepA_3~~~bepA_2	bepA_3;;bepA_2	Beta-barrel assembly-enhancing protease;hypothetical protein	840
aroQ1_2~~~aroQ1_1	aroQ1_2;aroQ1_1	3-dehydroquinate dehydratase 1	840
cysT_2~~~cysT	cysT_2;;cysT	Sulfate transport system permease protein CysT;hypothetical protein	840
osmY_2	;osmY_2	hypothetical protein;Osmotically-inducible protein Y	840
pnp_1~~~pnp	pnp_1;pnp	Polyribonucleotide nucleotidyltransferase	840
pitA_3~~~pitA_2~~~pitA_1	pitA_3;pitA_2;;pitA_1	L-methionine sulfoximine/L-methionine sulfone acetyltransferase	840
pckA_2~~~pckA~~~pckA_1	pckA_2;pckA;pckA_1	Phosphoenolpyruvate carboxykinase (ATP)	840
group_9807		hypothetical protein	840
group_9806		putative protein	840
mmgC_2~~~mmgC_1~~~mmgC_6~~~mmgC_4	mmgC_2;mmgC_1;mmgC_6;;mmgC_4	Acyl-CoA dehydrogenase;Cyclohex-1-ene-1-carbonyl-CoA dehydrogenase	840
ptsP_2~~~ptsP~~~ptsP_1	ptsP_2;ptsP;;ptsP_1	Phosphoenolpyruvate-dependent phosphotransferase system;hypothetical protein	840
sdhA_2~~~sdhA_1~~~sdhA	sdhA_2;sdhA_1;sdhA	Succinate dehydrogenase flavoprotein subunit	840
lysC~~~alaS_2~~~pyrH_2~~~alaS~~~alaS_3	lysC;alaS_2;pyrH_2;alaS;alaS_3	Aspartokinase;Alanine--tRNA ligase;Uridylate kinase	840
fumC_1~~~fumC_2~~~fumC_3	fumC_1;fumC_2;;fumC_3	Fumarate hydratase class II;hypothetical protein	840
tyrS_2~~~tyrS_1	tyrS_2;tyrS_1	Tyrosine--tRNA ligase	840
glmU_1~~~glmU~~~glmU_2	glmU_1;glmU;glmU_2	Bifunctional protein GlmU	840
group_9667		hypothetical protein	840
group_9647		Isocitrate lyase	840
phoU	phoU	Phosphate-specific transport system accessory protein PhoU	840
ynfM_1	ynfM_1;	Inner membrane transport protein YnfM;hypothetical protein	840
rcsC_7	;rcsC_7	hypothetical protein;Sensor histidine kinase RcsC	840
kce	;kce	hypothetical protein;3-keto-5-aminohexanoate cleavage enzyme	840
fbp_1~~~fbp_2	fbp_1;fbp_2	Fructose-16-bisphosphatase class 1	840
kdpA_2~~~kdpA_1~~~kdpA	kdpA_2;;kdpA_1;kdpA	Potassium-transporting ATPase potassium-binding subunit;hypothetical protein	840
dadA1_1	dadA1_1	D-amino acid dehydrogenase 1	840
group_9534		hypothetical protein	840
gloA_3~~~gloA_2	;gloA_3;gloA_2	hypothetical protein;Lactoylglutathione lyase	840
dgt_1~~~dgt_2	dgt_1;dgt_2	Deoxyguanosinetriphosphate triphosphohydrolase	840
group_9437		hypothetical protein	840
srpC	srpC;	putative chromate transport protein;hypothetical protein	840
nhaP_1~~~nhaP~~~nhaP_2	nhaP_1;;nhaP;nhaP_2	Na(+)/H(+) antiporter NhaP;hypothetical protein	840
osmE	osmE;	Osmotically-inducible putative lipoprotein OsmE;hypothetical protein	840
group_9367	ltaE_1;ltaE_2;	Low specificity L-threonine aldolase;hypothetical protein	840
exoA	exoA;	Exodeoxyribonuclease;hypothetical protein	840
group_9366		hypothetical protein	840
carB~~~carB_2~~~carB_1	carB;;carB_2;carB_1	Carbamoyl-phosphate synthase large chain;hypothetical protein	840
ilvI_1~~~ilvI	ilvI_1;;ilvI	Acetolactate synthase isozyme 3 large subunit;hypothetical protein	840
plsY_2~~~plsY~~~plsY_1	plsY_2;plsY;plsY_1	putative glycerol-3-phosphate acyltransferase;Glycerol-3-phosphate acyltransferase	840
group_8637		Virulence protein	840
aspA	aspA	Aspartate ammonia-lyase	840
etfB	etfB	Electron transfer flavoprotein subunit beta	840
rimO_2~~~rimO~~~rimO_1	rimO_2;rimO;rimO_1	Ribosomal protein S12 methylthiotransferase RimO	840
nrdZ	nrdZ;	Vitamin B12-dependent ribonucleoside-diphosphate reductase;hypothetical protein	840
rfaP_2~~~rfaP	rfaP_2;rfaP	Lipopolysaccharide core heptose(I) kinase RfaP	840
yciH	yciH	putative protein YciH	840
group_8276		hypothetical protein	840
ribN	ribN;	Riboflavin transporter;hypothetical protein	840
fabG_9	fabG_9	3-oxoacyl-[acyl-carrier-protein] reductase FabG	840
exuT_1~~~nicP_3~~~nicP_9~~~exuT_2~~~nicP_6~~~nicP_7~~~nicP_8~~~nicP_1~~~gudP~~~nanT_1	exuT_1;nicP_3;nicP_9;exuT_2;nicP_6;nicP_7;nicP_8;;nicP_1;gudP;nanT_1	Hexuronate transporter;Porin-like protein NicP;hypothetical protein;putative glucarate transporter;Sialic acid transporter NanT	840
nicP_3~~~nicP_4~~~nicP_5~~~nicP_8~~~nicP_6~~~nicP_2	nicP_3;;nicP_4;nicP_5;nicP_8;nicP_6;nicP_2	Porin-like protein NicP;hypothetical protein	840
lly	;lly	hypothetical protein;4-hydroxyphenylpyruvate dioxygenase	840
nicS	nicS	HTH-type transcriptional repressor NicS	840
sdhD	sdhD	Succinate dehydrogenase hydrophobic membrane anchor subunit	840
aroE_1~~~aroE_2	aroE_1;aroE_2;	Quinate/shikimate dehydrogenase (NAD(+));hypothetical protein;Shikimate dehydrogenase (NADP(+))	840
aroQ_1~~~aroQ1_2~~~aroQ1_1	aroQ_1;aroQ1_2;aroQ1_1	3-dehydroquinate dehydratase;3-dehydroquinate dehydratase 1	840
mdtD~~~mdtD_1	;mdtD;mdtD_1	hypothetical protein;Putative multidrug resistance protein MdtD	840
group_8041		hypothetical protein	840
gyrA~~~serC	gyrA;serC	DNA gyrase subunit A;Phosphoserine aminotransferase	840
secY	secY	Protein translocase subunit SecY	840
sctC_1~~~xcpQ_1~~~sctC_3~~~sctC_2~~~sctC_4	sctC_1;;xcpQ_1;sctC_3;sctC_2;sctC_4	Type 3 secretion system secretin;hypothetical protein;Secretin XcpQ	840
adaA	;adaA	hypothetical protein;Bifunctional transcriptional activator/DNA repair enzyme AdaA	840
ivy_2	ivy_2	Inhibitor of vertebrate lysozyme	840
norV~~~rubA1	norV;rubA1	Anaerobic nitric oxide reductase flavorubredoxin;Rubredoxin-1	840
nusA	nusA	Transcription termination/antitermination protein NusA	840
puuB_2~~~puuB_7~~~puuB_5~~~puuB_3~~~puuB_10	puuB_2;puuB_7;puuB_5;puuB_3;puuB_10	Gamma-glutamylputrescine oxidoreductase	840
group_7899		hypothetical protein	840
infC	;infC	hypothetical protein;Translation initiation factor IF-3	840
rplT	rplT	50S ribosomal protein L20	840
lgrD_1~~~lgrD_2~~~lgrD_3~~~lgrD~~~dltA_1~~~csgA	;lgrD_1;lgrD_2;lgrD_3;lgrD;dltA_1;csgA	hypothetical protein;Linear gramicidin synthase subunit D;D-alanine--D-alanyl carrier protein ligase;C-factor	840
arcC1	;arcC1	hypothetical protein;Carbamate kinase 1	840
yqeY	;yqeY	hypothetical protein;putative protein YqeY	840
group_7773		hypothetical protein	840
pucM	pucM	5-hydroxyisourate hydrolase	840
panD	panD	Aspartate 1-decarboxylase	840
yabJ_2	yabJ_2	2-iminobutanoate/2-iminopropanoate deaminase	840
group_7738		hypothetical protein	840
ppk_1~~~ppk~~~ppk_2	ppk_1;;ppk;ppk_2	Polyphosphate kinase;hypothetical protein	840
group_7721		hypothetical protein	840
fabG_5~~~fabG_4~~~fabG_8	fabG_5;fabG_4;fabG_8	3-oxoacyl-[acyl-carrier-protein] reductase FabG	840
hflX	hflX	GTPase HflX	840
group_7638	prtR_1	HTH-type transcriptional regulator PrtR	840
fecR_1~~~fecR_4~~~fecR_5	fecR_1;fecR_4;fecR_5	Protein FecR	840
gmk	gmk	Guanylate kinase	840
mliC	mliC	Membrane-bound lysozyme inhibitor of C-type lysozyme	840
spuD_2~~~spuD_1	spuD_2;spuD_1	Putrescine-binding periplasmic protein SpuD	840
rcsB_2~~~rcsB_1	rcsB_2;rcsB_1	Transcriptional regulatory protein RcsB	840
group_7528		hypothetical protein	840
mcpQ_1~~~mcpQ_4~~~mcpQ_2~~~mcpQ_3	mcpQ_1;;mcpQ_4;mcpQ_2;mcpQ_3	Methyl-accepting chemotaxis protein McpQ;hypothetical protein;IS66 family transposase ISPsy43	840
ispB	ispB	Octaprenyl diphosphate synthase	840
dusB	dusB	tRNA-dihydrouridine synthase B	840
group_7307		hypothetical protein	840
gpsA~~~gpsA2	gpsA;gpsA2;	Glycerol-3-phosphate dehydrogenase [NAD(P)+];putative glycerol-3-phosphate dehydrogenase 2 [NAD(P)+];hypothetical protein	840
group_7273		hypothetical protein	840
rpsK	rpsK	30S ribosomal protein S11	840
pheS	;pheS	hypothetical protein;Phenylalanine--tRNA ligase alpha subunit	840
atpA	atpA	ATP synthase subunit alpha	840
mcpG	;mcpG	hypothetical protein;Methyl-accepting chemotaxis protein McpG	840
cheB_1~~~phoP_2~~~walR_1	;cheB_1;phoP_2;walR_1	hypothetical protein;Protein-glutamate methylesterase/protein-glutamine glutaminase;Alkaline phosphatase synthesis transcriptional regulatory protein PhoP;Transcriptional regulatory protein WalR	840
norW~~~ndh	norW;ndh	Nitric oxide reductase FlRd-NAD(+) reductase;NADH dehydrogenase	840
tdhA~~~lepB_1~~~lepB	tdhA;;lepB_1;lepB	TonB-dependent heme receptor A;hypothetical protein;Signal peptidase I	840
oprB~~~oprB_3	;oprB;oprB_3	hypothetical protein;Porin B	840
sdhC	sdhC	Succinate dehydrogenase cytochrome b556 subunit	840
acs_3~~~pgi	acs_3;;pgi	Acetyl-coenzyme A synthetase;hypothetical protein;Glucose-6-phosphate isomerase	840
arfB	arfB	Peptidyl-tRNA hydrolase ArfB	840
rpsM	rpsM	30S ribosomal protein S13	840
yabJ_1~~~yabJ_4~~~rutC	yabJ_1;yabJ_4;rutC	2-iminobutanoate/2-iminopropanoate deaminase;Putative aminoacrylate peracid reductase RutC	840
group_7082		Magnesium transporter MgtE;hypothetical protein	840
cpg2~~~cpg2_2~~~cpg2_1	cpg2;cpg2_2;cpg2_1	Carboxypeptidase G2	840
group_7041		hypothetical protein	840
rsmH	rsmH	Ribosomal RNA small subunit methyltransferase H	840
group_7031		hypothetical protein	840
rsmI~~~rsmI_2	rsmI;rsmI_2	Ribosomal RNA small subunit methyltransferase I	840
yddE_3~~~yddE_1~~~yddE_2	yddE_3;yddE_1;;yddE_2	putative isomerase YddE;hypothetical protein	840
erpA	erpA	Iron-sulfur cluster insertion protein ErpA	840
nudC_4	nudC_4;	NADH pyrophosphatase;hypothetical protein	840
group_6991		hypothetical protein	840
group_6987		hypothetical protein	840
group_6966		hypothetical protein	840
phhA	phhA	Phenylalanine-4-hydroxylase	840
yohD	yohD	Inner membrane protein YohD	840
COQ3_6~~~COQ3_5	;COQ3_6;COQ3_5	putative fatty acid methyltransferase;hypothetical protein;Ubiquinone biosynthesis O-methyltransferase mitochondrial	840
dnaB_1~~~dnaB_3~~~dnaB_2	dnaB_1;dnaB_3;dnaB_2	Replicative DNA helicase	840
group_6858		hypothetical protein	840
proB_2~~~proB~~~proB_1	proB_2;proB;proB_1	Glutamate 5-kinase	840
cpdA_2~~~cpdA_1	cpdA_2;cpdA_1;	3'5'-cyclic adenosine monophosphate phosphodiesterase CpdA;hypothetical protein	840
yqjC_1~~~yqjC	yqjC_1;yqjC	Protein YqjC	840
aspC_1	;aspC_1	hypothetical protein;Putative pterin-4-alpha-carbinolamine dehydratase;Aspartate aminotransferase	840
rsd	rsd	Regulator of sigma D	840
lptB_2~~~lptB_3	lptB_2;lptB_3	Lipopolysaccharide export system ATP-binding protein LptB	840
mlaE	mlaE	Intermembrane phospholipid transport system permease protein MlaE	840
baiA_2	baiA_2;	3-alpha-hydroxycholanate dehydrogenase (NADP(+));hypothetical protein	840
group_6567		hypothetical protein	840
aceE_2~~~aceE_1~~~aceE	aceE_2;aceE_1;aceE	Pyruvate dehydrogenase E1 component	840
nat	nat	Arylamine N-acetyltransferase	840
fur	fur	Ferric uptake regulation protein	840
nylB	nylB';	6-aminohexanoate-dimer hydrolase;hypothetical protein	840
lgt	lgt	Phosphatidylglycerol--prolipoprotein diacylglyceryl transferase	840
mgtB~~~mgtB_1~~~mgtB_2	mgtB;mgtB_1;mgtB_2	Magnesium-transporting ATPase P-type 1	840
pyrC_1~~~pyrC_2~~~lhyD~~~pyrC	pyrC_1;pyrC_2;lhyD;pyrC;	Dihydroorotase;L-hydantoinase;hypothetical protein	840
ccmM~~~caiE	ccmM;;caiE	Carbon dioxide concentrating mechanism protein CcmM;hypothetical protein;Carnitine operon protein CaiE	840
rpsI	rpsI	30S ribosomal protein S9	840
group_6445		hypothetical protein	840
group_6436		hypothetical protein	840
rplC	;rplC	hypothetical protein;50S ribosomal protein L3	840
folE2	folE2;	GTP cyclohydrolase FolE2;hypothetical protein	840
group_6417		hypothetical protein	840
madC~~~accD_1	madC;accD_1;	Malonyl-S-ACP:biotin-protein carboxyltransferase MADC;Acetyl-coenzyme A carboxylase carboxyl transferase subunit beta chloroplastic;hypothetical protein	840
gltA~~~gltA_1	gltA;gltA_1	Citrate synthase	840
tatC	tatC	Sec-independent protein translocase protein TatC	840
group_6397		hypothetical protein	840
zapA	zapA	Cell division protein ZapA	840
yejM	;yejM	hypothetical protein;Inner membrane protein YejM	840
amiC_1~~~amiC_4~~~amiC_5~~~amiC_2	amiC_1;amiC_4;amiC_5;amiC_2;	N-acetylmuramoyl-L-alanine amidase AmiC;hypothetical protein	840
mshA_2~~~mshA_1~~~mshA_4~~~mshA_3	mshA_2;mshA_1;mshA_4;mshA_3;	D-inositol-3-phosphate glycosyltransferase;hypothetical protein	840
group_6368		hypothetical protein	840
rpoA	rpoA	DNA-directed RNA polymerase subunit alpha	840
group_6357		hypothetical protein	840
ampR	ampR	HTH-type transcriptional activator AmpR	840
ubiE	ubiE	Ubiquinone/menaquinone biosynthesis C-methyltransferase UbiE	840
htrE~~~fimD_1~~~fimD	htrE;;fimD_1;fimD	Outer membrane usher protein HtrE;hypothetical protein;Outer membrane usher protein FimD	840
nicB_2~~~nicB_1	;nicB_2;nicB_1	hypothetical protein;Nicotinate dehydrogenase subunit B	840
dinB~~~dinB_1~~~dinB_2	dinB;dinB_1;dinB_2	DNA polymerase IV	840
group_6303		hypothetical protein	840
group_6291		hypothetical protein	840
parA	;parA	hypothetical protein;Chromosome partitioning protein ParA	840
dltA_2~~~angR~~~dhbF_3~~~dltA_1~~~mbtB~~~mbtB_2~~~dltA_3	;dltA_2;angR;dhbF_3;dltA_1;mbtB;mbtB_2;dltA_3	hypothetical protein;D-alanine--D-alanyl carrier protein ligase;Anguibactin system regulator;Dimodular nonribosomal peptide synthase;Phenyloxazoline synthase MbtB	840
ampC~~~ampC_1~~~ampC_2~~~blaPDC55	ampC;ampC_1;ampC_2;blaPDC-55	Beta-lactamase;class C beta-lactamase PDC-55	840
yccX~~~acyP	yccX;acyP	Acylphosphatase	840
barA~~~rcsC_3~~~rcsC_13~~~rcsC_9~~~barA_1~~~barA_2~~~rcsC_11~~~rcsC_12~~~ldhA_1~~~ldhA_2~~~ldhA~~~barA_3~~~rcsC_15	barA;rcsC_3;rcsC_13;rcsC_9;barA_1;barA_2;;rcsC_11;rcsC_12;ldhA_1;ldhA_2;ldhA;barA_3;rcsC_15	Signal transduction histidine-protein kinase BarA;Sensor histidine kinase RcsC;hypothetical protein;D-lactate dehydrogenase	840
yciK	yciK	putative oxidoreductase YciK	840
ydcV_2~~~ydcV_4	;ydcV_2;ydcV_4	hypothetical protein;Inner membrane ABC transporter permease protein YdcV	840
dauA_2~~~dauR~~~dauA	dauA_2;dauR;dauA;	FAD-dependent catabolic D-arginine dehydrogenase DauA;Transcriptional regulator DauR;hypothetical protein	840
group_6178		hypothetical protein	840
group_6163		hypothetical protein	840
eco	eco	Ecotin	840
group_6135		hypothetical protein	840
cysZ~~~cysZ_2~~~cysZ_1	cysZ;cysZ_2;cysZ_1	Sulfate transporter CysZ	840
group_6113		hypothetical protein	840
rtcB_2~~~rtcB_3	rtcB_2;rtcB_3	RNA-splicing ligase RtcB	840
group_6075		hypothetical protein	840
group_6074		hypothetical protein	840
yhaJ_1~~~waaA~~~yhaJ_2	yhaJ_1;waaA;;yhaJ_2	HTH-type transcriptional regulator YhaJ;3-deoxy-D-manno-octulosonic acid transferase;hypothetical protein	840
epsE_2~~~epsE_1	;epsE_2;epsE_1	hypothetical protein;Putative glycosyltransferase EpsE	840
group_6060		hypothetical protein	840
menH_2	menH_2;	2-succinyl-6-hydroxy-24-cyclohexadiene-1-carboxylate synthase;hypothetical protein	840
eamA_1	;eamA_1	hypothetical protein;putative amino-acid metabolite efflux pump	840
group_6045		hypothetical protein	840
yciC~~~dksA_1	yciC;dksA_1	Putative metal chaperone YciC;RNA polymerase-binding transcription factor DksA	840
group_6034		hypothetical protein	840
group_5991		hypothetical protein	840
group_5978		hypothetical protein	840
group_5975		hypothetical protein	840
group_5970		hypothetical protein	840
oxyR_1~~~oxyR_2	oxyR_1;oxyR_2;	Hydrogen peroxide-inducible genes activator;hypothetical protein	840
rhaS_5~~~rhaS_8~~~cdhR_3~~~rhaS_7~~~rhaS_10~~~rhaS_4	rhaS_5;rhaS_8;cdhR_3;;rhaS_7;rhaS_10;rhaS_4	HTH-type transcriptional activator RhaS;HTH-type transcriptional regulator CdhR;hypothetical protein	840
group_5916		hypothetical protein	840
group_5914		hypothetical protein	840
leuC~~~leuD1	leuC;leuD1	3-isopropylmalate dehydratase large subunit;3-isopropylmalate dehydratase small subunit 1	840
group_5906		hypothetical protein	840
group_5904		hypothetical protein	840
group_5896		hypothetical protein	840
pchA_1~~~pchA_2	pchA_1;pchA_2;	4-hydroxybenzaldehyde dehydrogenase (NADP(+));hypothetical protein	840
group_5884		hypothetical protein	840
tatD~~~tatD_1	tatD;tatD_1;	3'-5' ssDNA/RNA exonuclease TatD;hypothetical protein	840
rluC	rluC	Ribosomal large subunit pseudouridine synthase C	840
pyrE	pyrE	Orotate phosphoribosyltransferase	840
group_5825		hypothetical protein	840
dhbE~~~menE_1~~~dhbE_2~~~dhbE_1	dhbE;menE_1;dhbE_2;;dhbE_1	23-dihydroxybenzoate-AMP ligase;2-succinylbenzoate--CoA ligase;hypothetical protein	840
mprF	;mprF	hypothetical protein;Phosphatidylglycerol lysyltransferase	840
crp	crp;	CRP-like cAMP-activated global transcriptional regulator;hypothetical protein;Transcriptional regulator SdrP	840
thyA_2~~~thyA_1~~~thyA	thyA_2;thyA_1;thyA	Thymidylate synthase	840
mlaF	mlaF	Intermembrane phospholipid transport system ATP-binding protein MlaF	840
epd~~~epd_2	epd;epd_2	D-erythrose-4-phosphate dehydrogenase	840
group_5769		Multidrug transporter	840
gdx_1~~~gdx_3	gdx_1;gdx_3	Guanidinium exporter	840
ahpC_2	ahpC_2;	Alkyl hydroperoxide reductase C;Peroxiredoxin	840
rssB_4~~~rssB_5~~~rssB_3~~~rssB_2	rssB_4;rssB_5;;rssB_3;rssB_2	Regulator of RpoS;hypothetical protein	840
group_5740		hypothetical protein	840
group_5722		hypothetical protein	840
selO	selO;	Protein adenylyltransferase SelO;hypothetical protein	840
group_5718		hypothetical protein	840
group_5703		hypothetical protein	840
group_5702	lldR_1;lldR_2	Putative L-lactate dehydrogenase operon regulatory protein	840
prfA	prfA	Peptide chain release factor RF1	840
group_5671		hypothetical protein	840
group_5663		hypothetical protein	840
group_5658		hypothetical protein	840
group_5655		hypothetical protein	840
hutU~~~hutU_1~~~hutU_2	hutU;hutU_1;hutU_2	Urocanate hydratase	840
group_5623		hypothetical protein	840
nicP_11~~~nicP_10~~~nicP_8~~~nicP_5~~~nicP_7	nicP_11;nicP_10;nicP_8;nicP_5;nicP_7	Porin-like protein NicP	840
glpG	;glpG	hypothetical protein;Rhomboid protease GlpG	840
group_5593		hypothetical protein	840
group_5588		hypothetical protein	840
fumC_2~~~fumC_1~~~fumC_3	fumC_2;;fumC_1;fumC_3	Fumarate hydratase class II;hypothetical protein	840
group_5583		hypothetical protein	840
rph	rph	Ribonuclease PH	840
moaF	moaF	Protein MoaF	840
yahB	yahB;	putative HTH-type transcriptional regulator YahB;hypothetical protein	840
ftsI	ftsI	Peptidoglycan DD-transpeptidase FtsI	840
group_5565		hypothetical protein	840
atpH_2	;atpH_2	hypothetical protein;ATP synthase subunit c	840
group_5549		hypothetical protein	840
coaE	coaE	Dephospho-CoA kinase	840
mutM	mutM	Formamidopyrimidine-DNA glycosylase	840
group_5497		hypothetical protein	840
proS	proS;	Proline--tRNA ligase;hypothetical protein	840
atpC	atpC	ATP synthase epsilon chain	840
feaR	feaR	Transcriptional activator FeaR	840
yycB_1~~~nimT~~~yycB_2~~~nimT_2	yycB_1;nimT;yycB_2;;nimT_2	putative transporter YycB;2-nitroimidazole transporter;hypothetical protein	840
yqjD_2	;yqjD_2	hypothetical protein;putative protein YqjD	840
soj_2~~~soj_3~~~soj_7	;soj_2;soj_3;soj_7	hypothetical protein;Sporulation initiation inhibitor protein Soj	840
group_5467		L-gulono-14-lactone dehydrogenase	840
cheW_2~~~cheW_1	cheW_2;cheW_1	Chemotaxis protein CheW	840
group_5436		hypothetical protein	840
rhdA~~~rhdA_2~~~rhdA_1	rhdA;rhdA_2;rhdA_1	Thiosulfate sulfurtransferase	840
group_5399		hypothetical protein	840
rof	rof;	Protein rof;hypothetical protein	840
mupP_2~~~mupP_3	mupP_2;mupP_3	N-acetylmuramic acid 6-phosphate phosphatase	840
group_5366		hypothetical protein	840
group_5348		putative protein	840
rplM	rplM	50S ribosomal protein L13	840
phrB~~~phrA	phrB;;phrA	Deoxyribodipyrimidine photo-lyase;hypothetical protein	840
accD~~~accD_2~~~accD_1	accD;accD_2;accD_1	Acetyl-coenzyme A carboxylase carboxyl transferase subunit beta;Acetyl-coenzyme A carboxylase carboxyl transferase subunit beta chloroplastic	840
group_5299		hypothetical protein;putative protein	840
fdnI~~~fdoI	fdnI;fdoI	Formate dehydrogenase nitrate-inducible cytochrome b556(Fdn) subunit;Formate dehydrogenase cytochrome b556(fdo) subunit	840
group_5247		hypothetical protein	840
exuT_3~~~lgoT	exuT_3;lgoT	Hexuronate transporter;putative L-galactonate transporter	840
kdsB	kdsB	3-deoxy-manno-octulosonate cytidylyltransferase	840
pikAV	pikAV;	Thioesterase PikA5;hypothetical protein	840
group_5183		hypothetical protein	840
mdtA_6~~~mdtA_8~~~mdtA_4	mdtA_6;mdtA_8;mdtA_4	Multidrug resistance protein MdtA	840
rmd~~~rmd_1~~~rmd_2	rmd;rmd_1;rmd_2	GDP-6-deoxy-D-mannose reductase	840
rhaS_13~~~rhaR_4~~~cdhR_3	rhaS_13;rhaR_4;;cdhR_3	HTH-type transcriptional activator RhaS;HTH-type transcriptional activator RhaR;hypothetical protein;HTH-type transcriptional regulator CdhR	840
zapE_2~~~zapE_3~~~zapE_1	zapE_2;zapE_3;zapE_1	Cell division protein ZapE	840
rpmJ	rpmJ	50S ribosomal protein L36	840
group_5121		hypothetical protein	840
nadK	nadK	NAD kinase	840
rpmF	rpmF	50S ribosomal protein L32	840
cysW	cysW	Sulfate transport system permease protein CysW	840
group_5057		hypothetical protein	840
fptA~~~fptA_2~~~fptA_1	fptA;fptA_2;fptA_1	Fe(3+)-pyochelin receptor	840
ndhC_1~~~ndhC_2	ndhC_1;ndhC_2	NAD(P)H-quinone oxidoreductase subunit 3	840
rmlD	rmlD;	dTDP-4-dehydrorhamnose reductase;hypothetical protein	840
rutB_1~~~rutB_2	rutB_1;rutB_2	Peroxyureidoacrylate/ureidoacrylate amidohydrolase RutB	840
ydiK_1~~~ydiK_3~~~ydiK_2	ydiK_1;ydiK_3;;ydiK_2	Putative transport protein YdiK;hypothetical protein	840
group_5033		hypothetical protein	840
pal_2~~~pal_8~~~pal_1~~~pal_3	pal_2;pal_8;pal_1;pal_3	Peptidoglycan-associated lipoprotein	840
group_5023		hypothetical protein	840
hisP_1~~~hisP_2	hisP_1;hisP_2	Histidine transport ATP-binding protein HisP	840
murR~~~hexR_2~~~hexR_1	murR;hexR_2;hexR_1	HTH-type transcriptional regulator MurR;HTH-type transcriptional regulator HexR	840
eda_1~~~eda_3~~~eda_2	eda_1;eda_3;eda_2;	2-dehydro-3-deoxy-phosphogluconate aldolase;hypothetical protein	840
yxaF_1	yxaF_1	putative HTH-type transcriptional regulator YxaF	840
group_4951		hypothetical protein	840
azu	azu;	Azurin;Thermolabile hemolysin;hypothetical protein	840
group_4924		hypothetical protein	840
group_4922		hypothetical protein	840
rbbA~~~rbbA_1~~~rbbA_2	rbbA;rbbA_1;rbbA_2	Ribosome-associated ATPase	840
mscK~~~mscK_1~~~mscK_2	mscK;;mscK_1;mscK_2	Mechanosensitive channel MscK;hypothetical protein	840
gltS~~~gltS_2~~~gltS_1	gltS;gltS_2;gltS_1	Sodium/glutamate symporter	840
group_4907		hypothetical protein;Cytochrome c-555	840
murI	murI	Glutamate racemase	840
group_4898		hypothetical protein	840
group_4896		hypothetical protein	840
group_4895		hypothetical protein	840
group_4888		hypothetical protein	840
group_4884		hypothetical protein	840
group_4878		hypothetical protein	840
mcpU_2~~~mcpU_1	mcpU_2;;mcpU_1	Methyl-accepting chemotaxis protein McpU;IS66 family transposase ISPsy43	840
rsgA	rsgA	Small ribosomal subunit biogenesis GTPase RsgA	840
bioA_2~~~spuC_1	;bioA_2;spuC_1	hypothetical protein;Adenosylmethionine-8-amino-7-oxononanoate aminotransferase;Putrescine--pyruvate aminotransferase	840
carB_1~~~accC_1~~~accA1_2~~~accC_2	carB_1;accC_1;;accA1_2;accC_2	Carbamoyl-phosphate synthase large chain;Biotin carboxylase;hypothetical protein;Acetyl-/propionyl-coenzyme A carboxylase alpha chain	840
ftsW_1~~~ftsW_2~~~ftsW	ftsW_1;ftsW_2;ftsW	putative peptidoglycan glycosyltransferase FtsW	840
puuR_1~~~puuR_2~~~puuR_3	puuR_1;puuR_2;puuR_3	HTH-type transcriptional regulator PuuR	840
sodB_2~~~sodB_1~~~sodA	sodB_2;;sodB_1;sodA	Superoxide dismutase [Mn/Fe];hypothetical protein;Superoxide dismutase [Mn]	840
group_4709		hypothetical protein	840
group_4699		hypothetical protein	840
group_4685		hypothetical protein	840
group_4684		hypothetical protein	840
psd	psd	Phosphatidylserine decarboxylase proenzyme	840
group_4678		hypothetical protein	840
group_4660		hypothetical protein	840
yccS	yccS	Inner membrane protein YccS	840
group_4650		hypothetical protein	840
group_4643		hypothetical protein	840
group_4623	;potD_1	hypothetical protein;Spermidine/putrescine-binding periplasmic protein	840
yjiA_1~~~yjiA_2	yjiA_1;yjiA_2;	P-loop guanosine triphosphatase YjiA;hypothetical protein	840
rpmH	rpmH	50S ribosomal protein L34	840
ybiS	ybiS	putative LD-transpeptidase YbiS	840
smc	smc;	Chromosome partition protein Smc;hypothetical protein	840
nrdR	nrdR	Transcriptional repressor NrdR	840
ihfA_1~~~hupB_2	ihfA_1;;hupB_2	Integration host factor subunit alpha;hypothetical protein;DNA-binding protein HU-beta	840
group_4446		hypothetical protein	840
gcvH_2~~~gcvH_1	gcvH_2;gcvH_1	Glycine cleavage system H protein	840
creC~~~creC_1	creC;;creC_1	Sensor protein CreC;hypothetical protein	840
group_4434		hypothetical protein	840
glnA_1~~~glnA_2	glnA_1;glnA_2;	Glutamine synthetase;Glutamate--methylamine ligase	840
group_4423		hypothetical protein	840
yxaF_2~~~yxaF_1~~~yxaF_3	yxaF_2;yxaF_1;;yxaF_3	putative HTH-type transcriptional regulator YxaF;putative HTH-type transcriptional regulator;hypothetical protein	840
acrB_1~~~arpB~~~ttgB~~~ttgB_1~~~mexB_2~~~mexB_3~~~acrF~~~acrB_2~~~acrF_2~~~mdtC_2	acrB_1;arpB;ttgB;ttgB_1;mexB_2;;mexB_3;acrF;acrB_2;acrF_2;mdtC_2	Multidrug efflux pump subunit AcrB;Antibiotic efflux pump membrane transporter ArpB;putative efflux pump membrane transporter TtgB;Multidrug resistance protein MexB;Toluene efflux pump membrane transporter TtgB;hypothetical protein;Multidrug export protein AcrF;Multidrug resistance protein MdtC	840
yfgD	yfgD	putative protein YfgD	840
group_4414		hypothetical protein	840
group_4410		hypothetical protein	840
ppnP	ppnP	Pyrimidine/purine nucleoside phosphorylase	840
hemL2~~~hemL_2	hemL2;hemL_2;	Glutamate-1-semialdehyde 21-aminomutase 2;Glutamate-1-semialdehyde 21-aminomutase;hypothetical protein	840
group_4346		hypothetical protein	840
group_4339	;bla	Beta-lactamase OXA-133;hypothetical protein;Beta-lactamase OXA-10	840
hemX	;hemX	hypothetical protein;Protein HemX	840
group_4334		hypothetical protein	840
group_4332		hypothetical protein	840
group_4331		hypothetical protein	840
group_4321		hypothetical protein	840
group_4317		hypothetical protein	840
yhaJ_3~~~yhaJ_4	yhaJ_3;yhaJ_4;	HTH-type transcriptional regulator YhaJ;hypothetical protein	840
atpG	atpG	ATP synthase gamma chain	840
rapZ	rapZ	RNase adapter protein RapZ	840
gltC_1~~~gltC_2	gltC_1;gltC_2	HTH-type transcriptional regulator GltC	840
glmM_1~~~glmM_3~~~glmM_2	glmM_1;glmM_3;glmM_2	Phosphoglucosamine mutase	840
group_4221		hypothetical protein	840
pchB	pchB	Isochorismate pyruvate lyase	840
hflK	hflK	Modulator of FtsH protease HflK	840
fabG_2~~~fabG_7~~~fabG_11~~~ptlF~~~ucpA~~~fabG_5~~~fabG_12	fabG_2;fabG_7;fabG_11;ptlF;ucpA;fabG_5;fabG_12	3-oxoacyl-[acyl-carrier-protein] reductase FabG;1-deoxy-11-beta-hydroxypentalenate dehydrogenase;Oxidoreductase UcpA	840
group_4168		hypothetical protein	840
cobM~~~cysG_3~~~cobM_1~~~cobM_2	cobM;cysG_3;cobM_1;cobM_2	Precorrin-4 C(11)-methyltransferase;Siroheme synthase	840
yodB_2~~~yodB_1	yodB_2;;yodB_1	Cytochrome b561;hypothetical protein	840
ibpB	ibpB	Small heat shock protein IbpB	840
ycaL~~~loiP~~~bepA_1	ycaL;loiP;bepA_1	Metalloprotease YcaL;Metalloprotease LoiP;Beta-barrel assembly-enhancing protease	840
group_4121		hypothetical protein	840
gmd~~~gmd_2~~~gmd_1	gmd;gmd_2;gmd_1	GDP-mannose 46-dehydratase	840
group_4014		hypothetical protein	840
rplI	rplI	50S ribosomal protein L9	840
atpB	atpB	ATP synthase subunit a	840
hflC	hflC	Modulator of FtsH protease HflC	840
group_3965		hypothetical protein	840
kbp	kbp	Potassium binding protein Kbp	840
nagR_2	;nagR_2	hypothetical protein;HTH-type transcriptional repressor NagR	840
fecI_1~~~fecI_6~~~fecI_10	fecI_1;fecI_6;;fecI_10	putative RNA polymerase sigma factor FecI;hypothetical protein	840
rpmG	rpmG	50S ribosomal protein L33	840
speE_3~~~speE_2~~~speE_1	speE_3;speE_2;speE_1	Polyamine aminopropyltransferase	840
group_3886		hypothetical protein	840
kshB~~~prmB_1	;kshB;prmB_1	Carnitine monooxygenase reductase subunit;3-ketosteroid-9-alpha-monooxygenase ferredoxin reductase component;Propane 2-monooxygenase reductase component;hypothetical protein	840
norC	norC	Nitric oxide reductase subunit C	840
group_3814		hypothetical protein	840
yjiE_2~~~qseD	yjiE_2;qseD	HTH-type transcriptional regulator YjiE;HTH domain-truncated transcriptional regulator QseD	840
group_3783		hypothetical protein	840
rimP	rimP	Ribosome maturation factor RimP	840
group_3778		hypothetical protein	840
group_3777		hypothetical protein	840
rlpA_1~~~rlpA_2	rlpA_1;rlpA_2	Endolytic peptidoglycan transglycosylase RlpA	840
group_3771		hypothetical protein;putative signaling protein	840
rplQ	rplQ	50S ribosomal protein L17	840
group_3768		hypothetical protein	840
isfD	isfD	Sulfoacetaldehyde reductase	840
group_3759		hypothetical protein;putative acyl-CoA thioester hydrolase	840
group_3747		hypothetical protein	840
lly~~~hpd	lly;hpd	4-hydroxyphenylpyruvate dioxygenase	840
group_3738		hypothetical protein	840
wbgU	wbgU	UDP-N-acetylglucosamine 4-epimerase	840
group_3731		hypothetical protein;2-(acetamidomethylene)succinate hydrolase	840
creB~~~creB_1~~~creB_2	creB;creB_1;creB_2	Transcriptional regulatory protein CreB	840
group_3721		hypothetical protein	840
group_3714		hypothetical protein	840
group_3709		hypothetical protein	840
sfsA	sfsA	Sugar fermentation stimulation protein A	840
group_3689		hypothetical protein	840
group_3682		hypothetical protein	840
group_3681	rep_2	ATP-dependent DNA helicase Rep	840
catD_1	catD_1	3-oxoadipate enol-lactonase 2	840
group_3676		hypothetical protein	840
group_3675		hypothetical protein	840
hdfR_3~~~gltC_4~~~gltC_1	hdfR_3;gltC_4;gltC_1	HTH-type transcriptional regulator HdfR;HTH-type transcriptional regulator GltC	840
pmbA	pmbA;	Metalloprotease PmbA;hypothetical protein	840
group_3668		hypothetical protein	840
group_3666		hypothetical protein	840
clsC	clsC;	Cardiolipin synthase C;hypothetical protein	840
macB_2~~~yknZ~~~macB_3	macB_2;;yknZ;macB_3	Macrolide export ATP-binding/permease protein MacB;hypothetical protein;putative ABC transporter permease YknZ	840
group_3652		hypothetical protein	840
group_3651		hypothetical protein	840
cca~~~cca_1~~~cca_2	cca;cca_1;cca_2	Multifunctional CCA protein	840
rcsC_4~~~rcsC_1~~~rcsC_14~~~rcsC_5~~~rcsC_3~~~rcsC_13~~~rcsC_6~~~rcsC_8~~~rcsC_9~~~rcsC_11~~~rcsC_2~~~rcsC_15~~~frzE~~~rcsC_12	;rcsC_4;rcsC_1;rcsC_14;rcsC_5;rcsC_3;rcsC_13;rcsC_6;rcsC_8;rcsC_9;rcsC_11;rcsC_2;rcsC_15;frzE;rcsC_12	hypothetical protein;Sensor histidine kinase RcsC;Gliding motility regulatory protein	840
cysM_1~~~cysM~~~cysM_2	cysM_1;cysM;;cysM_2	Cysteine synthase B;hypothetical protein	840
purM	purM	Phosphoribosylformylglycinamidine cyclo-ligase	840
group_3637		NAD(P)H dehydrogenase (quinone)	840
glyA_2~~~glyA_1~~~soxB_1~~~glyA_3~~~glyA_6~~~glyA_4~~~soxB~~~soxB_2	glyA_2;glyA_1;soxB_1;glyA_3;glyA_6;glyA_4;soxB;soxB_2	Serine hydroxymethyltransferase;Sarcosine oxidase subunit beta	840
group_3601		hypothetical protein	840
atpH_1	atpH_1	ATP synthase subunit delta	840
group_3572		hypothetical protein	840
ghrA~~~ghrA_2~~~ghrA_1	ghrA;;ghrA_2;ghrA_1	Glyoxylate/hydroxypyruvate reductase A;hypothetical protein	840
group_3558		hypothetical protein	840
pcpR_3~~~pcpR_2~~~pcpR_4~~~pcpR_6	pcpR_3;pcpR_2;pcpR_4;;pcpR_6	PCP degradation transcriptional activation protein;hypothetical protein	840
group_3557		hypothetical protein	840
group_3555		hypothetical protein	840
mshA_6~~~mshA_3	mshA_6;mshA_3;	D-inositol-3-phosphate glycosyltransferase;hypothetical protein	840
rpmB	rpmB	50S ribosomal protein L28	840
group_3525		hypothetical protein	840
rubA2	rubA2	Rubredoxin-2	840
uctC	uctC	Acetyl-CoA:oxalate CoA-transferase	840
nuoM_2~~~nuoM_1~~~nuoM	;nuoM_2;nuoM_1;nuoM	hypothetical protein;NADH-quinone oxidoreductase subunit M	840
cspA_2~~~cspA_1	cspA_2;cspA_1	Major cold shock protein CspA	840
hdfR_8	;hdfR_8	putative binding protein component of ABC iron transporter;HTH-type transcriptional regulator HdfR	840
nadD_1	nadD_1;	nicotinate-nucleotide adenylyltransferase;hypothetical protein	840
yqaA	yqaA;	Inner membrane protein YqaA;hypothetical protein	840
group_3458		hypothetical protein	840
spmB	;spmB	hypothetical protein;Spore maturation protein B	840
garR_1~~~garR_2~~~Hgd_1~~~Hgd~~~garR_3	garR_1;;garR_2;Hgd_1;Hgd;garR_3	2-hydroxy-3-oxopropionate reductase;hypothetical protein;2-(hydroxymethyl)glutarate dehydrogenase	840
group_3416		hypothetical protein	840
trpE~~~trpE_1~~~trpE_2	trpE;trpE_1;trpE_2	Anthranilate synthase component 1	840
alkJ_1~~~alkJ_2~~~betA_2~~~betA_3	alkJ_1;alkJ_2;betA_2;betA_3	Alcohol dehydrogenase [acceptor];Oxygen-dependent choline dehydrogenase	840
group_3402		hypothetical protein	840
group_3401		hypothetical protein	840
rcsC_1~~~barA_3~~~rcsC_12~~~barA_2~~~rcsC_11	;rcsC_1;barA_3;rcsC_12;barA_2;rcsC_11	hypothetical protein;Sensor histidine kinase RcsC;Signal transduction histidine-protein kinase BarA	840
ycfH~~~dtd3	ycfH;dtd3;	putative metal-dependent hydrolase YcfH;D-aminoacyl-tRNA deacylase;hypothetical protein	840
mepM	mepM;	Murein DD-endopeptidase MepM;hypothetical protein	840
hemA	hemA	Glutamyl-tRNA reductase	840
tsaE	tsaE	tRNA threonylcarbamoyladenosine biosynthesis protein TsaE	840
group_3350		Putative cytokinin riboside 5'-monophosphate phosphoribohydrolase	840
group_3345		hypothetical protein	840
group_3333		hypothetical protein	840
group_3324		hypothetical protein	840
group_3320		hypothetical protein	840
fabG_2~~~fabG_9~~~fabG_5~~~fabG_12~~~fabG_3~~~fabG_10~~~fabG_8~~~fabG_6	fabG_2;fabG_9;fabG_5;;fabG_12;fabG_3;fabG_10;fabG_8;fabG_6	3-oxoacyl-[acyl-carrier-protein] reductase FabG;putative oxidoreductase;hypothetical protein;Galactitol 2-dehydrogenase	840
lptC	lptC	Lipopolysaccharide export system protein LptC	840
rfaG	rfaG	Lipopolysaccharide core biosynthesis protein RfaG	840
sdhB	;sdhB	hypothetical protein;Succinate dehydrogenase iron-sulfur subunit	840
panB_2~~~panB_1	panB_2;panB_1	3-methyl-2-oxobutanoate hydroxymethyltransferase	840
group_3287		hypothetical protein	840
pdeR	;pdeR	hypothetical protein;putative signaling protein;Cyclic di-GMP phosphodiesterase PdeR	840
nhaP2_2~~~nhaP2_3~~~cvrA~~~nhaP2_1	nhaP2_2;nhaP2_3;cvrA;;nhaP2_1	K(+)/H(+) antiporter NhaP2;hypothetical protein	840
rlmJ~~~rlmJ_2~~~rlmJ_1	rlmJ;rlmJ_2;rlmJ_1	Ribosomal RNA large subunit methyltransferase J	840
hutG~~~hutG_1~~~hutG_2	hutG;;hutG_1;hutG_2	Formimidoylglutamase;hypothetical protein	840
rpsA_2~~~rpsA~~~rpsA_1	rpsA_2;rpsA;rpsA_1	30S ribosomal protein S1	840
group_3260		hypothetical protein	840
group_3256		hypothetical protein	840
group_3242		hypothetical protein	840
rssB_2~~~hupR1	;rssB_2;hupR1	hypothetical protein;Regulator of RpoS;Hydrogenase transcriptional regulatory protein hupR1	840
group_3234		hypothetical protein	840
pgl_2~~~pgl_1~~~zwf_2~~~zwf_1	pgl_2;pgl_1;;zwf_2;zwf_1	6-phosphogluconolactonase;hypothetical protein;Glucose-6-phosphate 1-dehydrogenase	840
group_3231		hypothetical protein	840
ybgC_1	;ybgC_1	hypothetical protein;Acyl-CoA thioester hydrolase YbgC	840
moeB	moeB	Molybdopterin-synthase adenylyltransferase	840
group_3216		hypothetical protein	840
group_3199		hypothetical protein	840
group_3198		hypothetical protein	840
atpF	atpF	ATP synthase subunit b	840
group_3182		hypothetical protein	840
group_3172		hypothetical protein	840
group_3171		hypothetical protein	840
argH	argH	Argininosuccinate lyase	840
yceF	yceF	7-methyl-GTP pyrophosphatase	840
argT_1~~~argT_2~~~hisJ_1	argT_1;;argT_2;hisJ_1	Lysine/arginine/ornithine-binding periplasmic protein;hypothetical protein;Histidine-binding periplasmic protein	840
group_3151		hypothetical protein	840
group_3146		hypothetical protein	840
rutD~~~dhmA_1~~~dhmA~~~hsaD~~~rutD_1~~~rutD_2	rutD;dhmA_1;;dhmA;hsaD;rutD_1;rutD_2	Putative aminoacrylate hydrolase RutD;Haloalkane dehalogenase;hypothetical protein;45:910-diseco-3-hydroxy-5917-trioxoandrosta-1(10)2-diene-4-oate hydrolase	840
group_3128		hypothetical protein	840
group_3125	apaH_2;	Bis(5'-nucleosyl)-tetraphosphatase symmetrical;hypothetical protein;Bis(5'-nucleosyl)-tetraphosphatase [symmetrical]	840
group_3124		hypothetical protein	840
group_3119		hypothetical protein	840
tesA~~~tesA_2~~~tesA_1	tesA;tesA_2;tesA_1	Esterase TesA	840
glpT_1~~~uhpC_2~~~pgtP~~~glpT_2~~~uhpC_3~~~uhpC_1	glpT_1;uhpC_2;;pgtP;glpT_2;uhpC_3;uhpC_1	Glycerol-3-phosphate transporter;Membrane sensor protein UhpC;hypothetical protein;Phosphoglycerate transporter protein	840
group_3111		GTP cyclohydrolase 1 type 2;hypothetical protein	840
hpf	hpf	Ribosome hibernation promoting factor	840
group_3098		hypothetical protein	840
group_3078		hypothetical protein	840
mlaD	mlaD	Intermembrane phospholipid transport system binding protein MlaD	840
blc	blc;	Outer membrane lipoprotein Blc;hypothetical protein	840
rho	rho	Transcription termination factor Rho	840
gph_2~~~gph	gph_2;gph	Phosphoglycolate phosphatase	840
fklB_2~~~fklB_1	fklB_2;fklB_1	FKBP-type 22 kDa peptidyl-prolyl cis-trans isomerase	840
paaF_2~~~paaF_1~~~paaF_3~~~paaF_5	paaF_2;paaF_1;paaF_3;;paaF_5	23-dehydroadipyl-CoA hydratase;hypothetical protein	840
argE_1	argE_1;	Acetylornithine deacetylase;hypothetical protein	840
rlmA	rlmA;	23S rRNA (guanine(745)-N(1))-methyltransferase;hypothetical protein	840
group_3007		hypothetical protein	840
ubiA	ubiA	4-hydroxybenzoate octaprenyltransferase	840
group_2972		hypothetical protein	840
group_2961		hypothetical protein	840
djlA~~~djlA_2~~~djlA_1	djlA;djlA_2;djlA_1	Co-chaperone protein DjlA	840
aspC_1~~~dapX~~~hisC_5~~~hisC_4	aspC_1;dapX;hisC_5;hisC_4;	Aspartate aminotransferase;putative N-acetyl-LL-diaminopimelate aminotransferase;Histidinol-phosphate aminotransferase;Aspartate/prephenate aminotransferase	840
rne_2~~~rng	rne_2;rng	Ribonuclease E;Ribonuclease G	840
group_2903		hypothetical protein	840
cyoE	cyoE	Protoheme IX farnesyltransferase	840
pstS	pstS	Phosphate-binding protein PstS	840
group_2841		putative protein;hypothetical protein	840
rppH	rppH	RNA pyrophosphohydrolase	840
vgb	vgb	Virginiamycin B lyase	840
group_2807		hypothetical protein	840
ltaE_1~~~ltaE_2	ltaE_1;ltaE_2;	Low specificity L-threonine aldolase;hypothetical protein	840
group_2739		hypothetical protein	840
msrP	msrP	Protein-methionine-sulfoxide reductase catalytic subunit MsrP	840
clsA~~~ywiE_2~~~clsA_2~~~cls	clsA;ywiE_2;clsA_2;cls	Cardiolipin synthase A;putative cardiolipin synthase YwiE;Major cardiolipin synthase ClsA;Cardiolipin synthase	840
purA	purA	Adenylosuccinate synthetase	840
group_2668		hypothetical protein	840
zupT	zupT	Zinc transporter ZupT	840
cysL_3~~~cmpR_4	cysL_3;;cmpR_4	HTH-type transcriptional regulator CysL;hypothetical protein;HTH-type transcriptional activator CmpR	840
ribF	ribF	Bifunctional riboflavin kinase/FMN adenylyltransferase	840
uvrD	uvrD	DNA helicase II	840
lpxT	lpxT;	Lipid A 1-diphosphate synthase;hypothetical protein	840
group_2593		hypothetical protein	840
rcnR	;rcnR	hypothetical protein;Transcriptional repressor RcnR	840
group_2591		hypothetical protein	840
holB	holB;	DNA polymerase III subunit delta';hypothetical protein	840
group_2569		hypothetical protein	840
purK	purK	N5-carboxyaminoimidazole ribonucleotide synthase	840
ychF	ychF	Ribosome-binding ATPase YchF	840
elbB	elbB	Glyoxalase ElbB	840
group_2513		hypothetical protein	840
trpF	trpF	N-(5'-phosphoribosyl)anthranilate isomerase	840
tuf	;tuf	hypothetical protein;Elongation factor Tu	840
fimW~~~fimW_2~~~fimW_1	fimW;fimW_2;fimW_1	Cyclic-di-GMP receptor FimW	840
ccmE	ccmE	Cytochrome c-type biogenesis protein CcmE	840
rnd~~~rnd_1~~~rnd_2	rnd;rnd_1;;rnd_2	Ribonuclease D;hypothetical protein	840
amgK	amgK	N-acetylmuramate/N-acetylglucosamine kinase	840
rsmA	rsmA	Ribosomal RNA small subunit methyltransferase A	840
group_2378		hypothetical protein	840
mtaD~~~dadD	mtaD;;dadD	5-methylthioadenosine/S-adenosylhomocysteine deaminase;hypothetical protein;5'-deoxyadenosine deaminase;Isoxanthopterin deaminase	840
astE	astE	Succinylglutamate desuccinylase	840
creD~~~creD_1~~~creD_2	creD;creD_1;creD_2	Inner membrane protein CreD	840
ygiF	;ygiF	hypothetical protein;Inorganic triphosphatase	840
pitA_3	pitA_3;	Low-affinity inorganic phosphate transporter 1;hypothetical protein	840
group_2359		hypothetical protein	840
group_2353		hypothetical protein	840
dbpA	dbpA	ATP-dependent RNA helicase DbpA	840
group_2352		putative HTH-type transcriptional regulator	840
rpmI	rpmI	50S ribosomal protein L35	840
yegS~~~yegS_1	yegS;yegS_1	putative lipid kinase YegS;Lipid kinase YegS	840
ybiO~~~ykuT	;ybiO;ykuT	hypothetical protein;Moderate conductance mechanosensitive channel YbiO;putative MscS family protein YkuT	840
rfaP_1~~~rfaP_2	rfaP_1;rfaP_2;	Lipopolysaccharide core heptose(I) kinase RfaP;hypothetical protein	840
ilvH	ilvH	Acetolactate synthase isozyme 3 small subunit	840
lutA	lutA;	Lactate utilization protein A;hypothetical protein	840
group_2300		putative FAD-linked oxidoreductase	840
group_2295		hypothetical protein	840
thiO_1~~~thiO~~~thiO_2	thiO_1;thiO;thiO_2	Glycine oxidase	840
sasA_9~~~sasA_8~~~sasA_1~~~sasA_3~~~sasA_14~~~sasA_12	sasA_9;sasA_8;sasA_1;;sasA_3;sasA_14;sasA_12	Adaptive-response sensory-kinase SasA;hypothetical protein	840
algB~~~algB_2~~~algB_1	algB;algB_2;algB_1	Alginate biosynthesis transcriptional regulatory protein AlgB	840
group_2186		hypothetical protein	840
ybiA~~~norR_3	ybiA;;norR_3	N-glycosidase YbiA;hypothetical protein;Riboflavin biosynthesis protein;Anaerobic nitric oxide reductase transcription regulator NorR	840
group_2147		hypothetical protein	840
aroA~~~aroA_2	aroA;aroA_2	3-phosphoshikimate 1-carboxyvinyltransferase	840
quiP_1~~~quiP_3~~~quiP_2~~~quiP_4	quiP_1;;quiP_3;quiP_2;quiP_4	Acyl-homoserine lactone acylase QuiP;hypothetical protein	840
greA	greA	Transcription elongation factor GreA	840
msbA_2~~~bmrA~~~msbA_1~~~btuD_7	msbA_2;bmrA;;msbA_1;btuD_7	Lipid A export ATP-binding/permease protein MsbA;Multidrug resistance ABC transporter ATP-binding/permease protein BmrA;hypothetical protein;Vitamin B12 import ATP-binding protein BtuD	840
pdeB_3~~~pdeB~~~pdeB_2~~~pdeB_1	;pdeB_3;pdeB;pdeB_2;pdeB_1	hypothetical protein;Cyclic di-GMP phosphodiesterase PdeB	840
rnr	;rnr	hypothetical protein;Ribonuclease R	840
rhaR_4~~~rhaR_2~~~btr_2~~~rhaR_5~~~rhaR_1~~~rhaR_3	;rhaR_4;rhaR_2;btr_2;rhaR_5;rhaR_1;rhaR_3	hypothetical protein;HTH-type transcriptional activator RhaR;HTH-type transcriptional activator Btr	840
gcvP_2~~~gcvP_3	gcvP_2;;gcvP_3	Glycine dehydrogenase (decarboxylating);hypothetical protein	840
cobN~~~cobN_2~~~cobN_1	cobN;;cobN_2;cobN_1	Aerobic cobaltochelatase subunit CobN;hypothetical protein	840
gstB_2	gstB_2;	Glutathione S-transferase GstB;hypothetical protein	840
ogt_2~~~ogt	ogt_2;ogt	Methylated-DNA--protein-cysteine methyltransferase	840
pomA	;pomA	hypothetical protein;Chemotaxis protein PomA	840
group_2021		hypothetical protein	840
rarD_1~~~rarD_2	rarD_1;rarD_2;	Protein RarD;hypothetical protein	840
group_2000		hypothetical protein	840
pchA_2~~~pchA_1	pchA_2;pchA_1	Salicylate biosynthesis isochorismate synthase	840
cheZ	cheZ;	Protein phosphatase CheZ;hypothetical protein	840
alkT	alkT	Rubredoxin-NAD(+) reductase	840
pucI_2~~~pucI_3~~~pucI_1	pucI_2;;pucI_3;pucI_1	putative allantoin permease;hypothetical protein	840
mcbR	;mcbR	hypothetical protein;HTH-type transcriptional regulator McbR	840
rlmL_2~~~rlmL_1~~~rlmL_3	;rlmL_2;rlmL_1;rlmL_3	hypothetical protein;Ribosomal RNA large subunit methyltransferase K/L	840
group_1887		hypothetical protein	840
cysD_2~~~cysD	cysD_2;cysD	Sulfate adenylyltransferase subunit 2	840
cysNC~~~cysN~~~cysC	cysNC;cysN;cysC	Bifunctional enzyme CysN/CysC;Sulfate adenylyltransferase subunit 1;putative adenylyl-sulfate kinase	840
rpsF	rpsF	30S ribosomal protein S6	840
group_1855		hypothetical protein	840
menH_3~~~lip3	menH_3;;lip3	2-succinyl-6-hydroxy-24-cyclohexadiene-1-carboxylate synthase;hypothetical protein;Lipase 3	840
spoT_2~~~spoT_1~~~spoT	spoT_2;spoT_1;spoT	Bifunctional (p)ppGpp synthase/hydrolase SpoT;Guanosine-3'5'-bis(diphosphate) 3'-pyrophosphohydrolase	840
kup	kup	Low affinity potassium transport system protein kup	840
group_1761		hypothetical protein	840
oxyR_2	oxyR_2	Hydrogen peroxide-inducible genes activator	840
fadF	fadF;	putative iron-sulfur-binding oxidoreductase FadF;hypothetical protein	840
group_1735		hypothetical protein	840
gatA_1~~~gatA~~~gatA_2	gatA_1;gatA;gatA_2	Glutamyl-tRNA(Gln) amidotransferase subunit A	840
group_1729		hypothetical protein	840
group_1712		Long-chain-fatty-acid--CoA ligase FadD15	840
lpd~~~sthA_2~~~lpdG	lpd;sthA_2;lpdG	Dihydrolipoyl dehydrogenase;Soluble pyridine nucleotide transhydrogenase	840
cyoC~~~cyoC_1	cyoC;cyoC_1;	Cytochrome bo(3) ubiquinol oxidase subunit 3;hypothetical protein	840
qorA_2~~~pikAII_2~~~qorA_1	qorA_2;pikAII_2;;qorA_1	Quinone oxidoreductase 1;Narbonolide/10-deoxymethynolide synthase PikA2 modules 3 and 4;2-haloacrylate reductase;hypothetical protein	840
ascD	ascD	CDP-6-deoxy-L-threo-D-glycero-4-hexulose-3-dehydrase reductase	840
dacB~~~dacC_1	;dacB;dacC_1	hypothetical protein;D-alanyl-D-alanine carboxypeptidase DacB;D-alanyl-D-alanine carboxypeptidase DacC	840
speA~~~speA_1~~~speA_2	speA;speA_1;speA_2	Biosynthetic arginine decarboxylase	840
prs_1	prs_1	Ribose-phosphate pyrophosphokinase	840
group_1534		hypothetical protein	840
group_1510		hypothetical protein	840
algA_1~~~algA_3~~~algA_2	algA_1;algA_3;algA_2	Alginate biosynthesis protein AlgA	840
aroP_3~~~aroP_1~~~aroP_2	aroP_3;;aroP_1;aroP_2	Aromatic amino acid transport protein AroP;hypothetical protein	840
rpsD	rpsD	30S ribosomal protein S4	840
group_1399		hypothetical protein	840
tpiA	tpiA	Triosephosphate isomerase	840
puuB_8~~~puuB_7~~~puuB_6~~~puuB_4	puuB_8;puuB_7;puuB_6;puuB_4	Gamma-glutamylputrescine oxidoreductase	840
group_1325		hypothetical protein	840
rmf	rmf	Ribosome modulation factor	840
hisI	hisI	Phosphoribosyl-AMP cyclohydrolase	840
ubiB_2~~~ubiB_3~~~ubiB~~~ubiB_1	ubiB_2;ubiB_3;;ubiB;ubiB_1	putative protein kinase UbiB;hypothetical protein	840
group_1278	cmpR_3	HTH-type transcriptional activator CmpR	840
rlmI	rlmI	Ribosomal RNA large subunit methyltransferase I	840
queG	queG	Epoxyqueuosine reductase	840
livF_3~~~livF_2	livF_3;livF_2	High-affinity branched-chain amino acid transport ATP-binding protein LivF	840
nqrE	nqrE	Na(+)-translocating NADH-quinone reductase subunit E	840
proP_2~~~proP_1~~~ousA~~~proP_4	proP_2;proP_1;ousA;;proP_4	Proline/betaine transporter;Glycine betaine/proline/ectoine/pipecolic acid transporter OusA;hypothetical protein	840
rlmE	rlmE;	Ribosomal RNA large subunit methyltransferase E;hypothetical protein	840
yrfG	yrfG;	GMP/IMP nucleotidase YrfG;hypothetical protein	840
ccmA	ccmA	Cytochrome c biogenesis ATP-binding export protein CcmA	840
kdsC	kdsC;	3-deoxy-D-manno-octulosonate 8-phosphate phosphatase KdsC;hypothetical protein	840
group_1149		hypothetical protein	840
group_1113		hypothetical protein	840
dsbA~~~dsbA_1	dsbA;dsbA_1	Thiol:disulfide interchange protein DsbA	840
dsbB_1	dsbB_1	Disulfide bond formation protein B	840
motA	motA;	Motility protein A;hypothetical protein	840
group_1031		hypothetical protein	840
qseC_2~~~phoR_2~~~sasA_16~~~qseC_1~~~rssA~~~srrB	qseC_2;phoR_2;sasA_16;;qseC_1;rssA;srrB	Sensor protein QseC;Alkaline phosphatase synthesis sensor protein PhoR;Adaptive-response sensory-kinase SasA;hypothetical protein;Swarming motility regulation sensor protein RssA;Sensor protein SrrB	840
ypeA	ypeA;	Acetyltransferase YpeA;hypothetical protein	840
group_1022		hypothetical protein	840
metK~~~metK_2~~~metK_1	metK;metK_2;metK_1	S-adenosylmethionine synthase	840
group_965		hypothetical protein	840
qoxC	qoxC	Quinol oxidase subunit 3	840
sufS_1~~~sufS_2	sufS_1;sufS_2;	Cysteine desulfurase;hypothetical protein;Cysteine desulfurase SufS	840
pncB2_2~~~pncB2_3~~~pncB2_1	pncB2_2;pncB2_3;pncB2_1	Nicotinate phosphoribosyltransferase 2	840
cheB_4	cheB_4;	Protein-glutamate methylesterase/protein-glutamine glutaminase;hypothetical protein	840
yfcD	yfcD	putative Nudix hydrolase YfcD	840
group_889		hypothetical protein	840
group_833		hypothetical protein	840
group_830		hypothetical protein	840
bamE	bamE	Outer membrane protein assembly factor BamE	840
fixB~~~etfA_2~~~etfA_1	fixB;;etfA_2;etfA_1	Protein FixB;hypothetical protein;Electron transfer flavoprotein subunit alpha	840
emrA_2~~~emrA_3	emrA_2;emrA_3	Colistin resistance protein EmrA	840
mreD	;mreD	hypothetical protein;Rod shape-determining protein MreD	840
group_772		hypothetical protein	840
carA~~~carA_2	carA;carA_2	Carbamoyl-phosphate synthase small chain	840
apbE	apbE	FAD:protein FMN transferase	840
group_757		hypothetical protein	840
group_756		hypothetical protein	840
ivy_2~~~ivy_1	ivy_2;ivy_1	Inhibitor of vertebrate lysozyme	840
prfC~~~prfC_2~~~prfC_1	prfC;prfC_2;;prfC_1	Peptide chain release factor 3;Peptide chain release factor RF3;hypothetical protein	840
group_743		hypothetical protein	840
msbA	msbA;	Lipid A export ATP-binding/permease protein MsbA;hypothetical protein	840
acrC_2~~~acdA_2~~~acdA_3~~~acrC_1	acrC_2;;acdA_2;acdA_3;acrC_1	Acryloyl-CoA reductase (NADH);hypothetical protein;putative acyl-CoA dehydrogenase fadE25;Acyl-CoA dehydrogenase	840
mltF_1~~~mltF_4~~~mltF_2~~~degS_2~~~mltF_3	;mltF_1;mltF_4;mltF_2;degS_2;mltF_3	hypothetical protein;Membrane-bound lytic murein transglycosylase F;Signal transduction histidine-protein kinase/phosphatase DegS	840
potD_2	potD_2;	Spermidine/putrescine-binding periplasmic protein;hypothetical protein	840
group_730		hypothetical protein	840
alc~~~alc_1~~~alc_2	alc;alc_1;alc_2	allantoicase	840
group_716		hypothetical protein	840
epsE_2	;epsE_2	hypothetical protein;Type II secretion system protein E	840
livF_3~~~ala~~~livF_2	livF_3;ala;;livF_2	High-affinity branched-chain amino acid transport ATP-binding protein LivF;Alanine dehydrogenase;hypothetical protein	840
leuB~~~leuB_1	leuB;;leuB_1	3-isopropylmalate dehydrogenase;hypothetical protein	840
usg~~~usg_2~~~usg_1	usg;usg_2;usg_1	USG-1 protein	840
phnX_2~~~phnX_1	phnX_2;phnX_1	Phosphonoacetaldehyde hydrolase	840
betB_2~~~betB_1~~~betB_3	betB_2;;betB_1;betB_3	NAD/NADP-dependent betaine aldehyde dehydrogenase;hypothetical protein	840
betI_3~~~betI_2	betI_3;betI_2	HTH-type transcriptional regulator BetI	840
ttr~~~polB~~~polB_1~~~polB_2	ttr;polB;polB_1;polB_2;	Acetyltransferase;DNA polymerase II;hypothetical protein	840
argT_1~~~argT_2	argT_1;argT_2	Lysine/arginine/ornithine-binding periplasmic protein	840
yfiH_2~~~yfiH	yfiH_2;yfiH	Polyphenol oxidase	840
group_636		hypothetical protein	840
purN_1~~~purN_2	purN_1;purN_2	Phosphoribosylglycinamide formyltransferase	840
group_626		hypothetical protein	840
yedZ1	yedZ1	Putative protein-methionine-sulfoxide reductase subunit YedZ1	840
group_618		hypothetical protein	840
dctD_1~~~dctD_2~~~norR_4~~~dctD_3	dctD_1;dctD_2;norR_4;dctD_3	C4-dicarboxylate transport transcriptional regulatory protein DctD;Anaerobic nitric oxide reductase transcription regulator NorR	840
proC_4~~~proC_3~~~proC	proC_4;proC_3;proC	Pyrroline-5-carboxylate reductase	840
group_603		hypothetical protein	840
dapA_1~~~dapA_3~~~dapA_2	dapA_1;dapA_3;;dapA_2	4-hydroxy-tetrahydrodipicolinate synthase;hypothetical protein	840
sutR_1	;sutR_1	hypothetical protein;HTH-type transcriptional regulator SutR	840
yfcG_1~~~yfcG_4	yfcG_1;;yfcG_4	Disulfide-bond oxidoreductase YfcG;hypothetical protein	840
group_599		hypothetical protein	840
ubiH	;ubiH	hypothetical protein;2-octaprenyl-6-methoxyphenol hydroxylase	840
group_597		hypothetical protein	840
yihG_2~~~yihG_1	yihG_2;yihG_1	putative acyltransferase YihG	840
group_590		hypothetical protein	840
group_579		hypothetical protein	840
metQ_2	;metQ_2	hypothetical protein;Membrane lipoprotein TpN32;Methionine-binding lipoprotein MetQ	840
bepA_4~~~bepA_2~~~bepA_3	bepA_4;bepA_2;bepA_3	Beta-barrel assembly-enhancing protease	840
ppx	ppx	Exopolyphosphatase	840
tyrB~~~aspC_3~~~tyrB_2~~~aspC_2	tyrB;aspC_3;tyrB_2;aspC_2	Aromatic-amino-acid aminotransferase;Aspartate aminotransferase	840
ilvC	ilvC	Ketol-acid reductoisomerase (NADP(+))	840
group_553		hypothetical protein	840
group_552		hypothetical protein	840
trpG	trpG	Anthranilate synthase component 2	840
trpC	trpC	Indole-3-glycerol phosphate synthase	840
gcvA_9~~~gcvA_2~~~gcvA_6~~~gcvA_3~~~gcvA_7	gcvA_9;gcvA_2;gcvA_6;gcvA_3;gcvA_7	Glycine cleavage system transcriptional activator	840
czcD_1~~~czcD_2	czcD_1;czcD_2	Metal cation efflux system protein CzcD	840
yggS_2~~~yggS~~~yggS_1	yggS_2;yggS;yggS_1	Pyridoxal phosphate homeostasis protein	840
group_534		hypothetical protein	840
group_531		putative methyltransferase;hypothetical protein	840
ygjP	ygjP	UTP pyrophosphatase	840
czcO	;czcO	hypothetical protein;putative oxidoreductase CzcO	840
group_530		hypothetical protein	840
resA_3~~~ccmH~~~ccmH_1	resA_3;ccmH;ccmH_1	Thiol-disulfide oxidoreductase ResA;Cytochrome c-type biogenesis protein CcmH	840
tdcB_2~~~psdht~~~tdcB~~~ilvA_2	tdcB_2;;psdht;tdcB;ilvA_2	L-threonine dehydratase catabolic TdcB;hypothetical protein;Phenylserine dehydratase;L-threonine dehydratase biosynthetic IlvA	840
group_520		hypothetical protein	840
nqrA	nqrA	Na(+)-translocating NADH-quinone reductase subunit A	840
nqrC	nqrC	Na(+)-translocating NADH-quinone reductase subunit C	840
preA_2~~~preA	preA_2;preA;	NAD-dependent dihydropyrimidine dehydrogenase subunit PreA;hypothetical protein	840
pcaB_1~~~pcaB_2~~~argH_1~~~htpX_2~~~argH_2	pcaB_1;pcaB_2;argH_1;htpX_2;;argH_2	3-carboxy-ciscis-muconate cycloisomerase;Argininosuccinate lyase;Protease HtpX;hypothetical protein	840
group_480		hypothetical protein	840
puuP_3~~~puuP_2~~~puuP_5~~~puuP_4	puuP_3;puuP_2;puuP_5;puuP_4	Putrescine importer PuuP	840
hcf136_1~~~hcf136	hcf136_1;hcf136;	Ycf48-like protein;hypothetical protein	840
ugpQ~~~glpQ_2	ugpQ;;glpQ_2	Glycerophosphodiester phosphodiesterase cytoplasmic;hypothetical protein;Glycerophosphodiester phosphodiesterase	840
group_466		hypothetical protein	840
group_463		hypothetical protein;Alcohol dehydrogenase	840
cmpR_2~~~cysB_2~~~cmpR_1	cmpR_2;cysB_2;cmpR_1	HTH-type transcriptional activator CmpR;HTH-type transcriptional regulator CysB	840
nit1	nit1;	Deaminated glutathione amidase;hypothetical protein	840
group_459		hypothetical protein	840
group_451		hypothetical protein	840
group_450		hypothetical protein	840
ybcI	ybcI;	Inner membrane protein YbcI;hypothetical protein	840
yknY~~~ytrE_1~~~btuD_2	yknY;;ytrE_1;btuD_2	putative ABC transporter ATP-binding protein YknY;hypothetical protein;ABC transporter ATP-binding protein YtrE;Vitamin B12 import ATP-binding protein BtuD	840
group_429		hypothetical protein	840
group_426		hypothetical protein	840
group_425		hypothetical protein	840
miaA	miaA	tRNA dimethylallyltransferase	840
glpE~~~glpE_2~~~glpE_1	glpE;glpE_2;glpE_1	Thiosulfate sulfurtransferase GlpE	840
group_406		hypothetical protein	840
group_404		hypothetical protein	840
rpiA	rpiA	Ribose-5-phosphate isomerase A	840
group_392		Oxaloacetate decarboxylase	840
group_389		hypothetical protein	840
ackA~~~tdcD~~~ackA_2	ackA;;tdcD;ackA_2	Acetate kinase;acetate kinase;Propionate kinase	840
rlmD~~~rlmD_1~~~rlmD_2	rlmD;rlmD_1;rlmD_2	23S rRNA (uracil(1939)-C(5))-methyltransferase RlmD	840
ftsA_2~~~ftsA_1	ftsA_2;ftsA_1;	Cell division protein FtsA;hypothetical protein	840
group_365		hypothetical protein	840
group_364		hypothetical protein	840
group_363		Renalase	840
ompR_3~~~ompR_4~~~ompR_2	ompR_3;ompR_4;ompR_2	Transcriptional regulatory protein OmpR	840
gltD_1~~~gltD_2	;gltD_1;gltD_2	hypothetical protein;Glutamate synthase [NADPH] small chain	840
orn	orn	Oligoribonuclease	840
group_340		hypothetical protein	840
folP~~~folP_4~~~folP_2	folP;folP_4;folP_2	Dihydropteroate synthase	840
lolE_1~~~lolE~~~lolE_2	;lolE_1;lolE;lolE_2	hypothetical protein;Lipoprotein-releasing system transmembrane protein LolE	840
lolD_1~~~btuD_6~~~btuD_1~~~lolD_2	lolD_1;btuD_6;btuD_1;lolD_2;	Lipoprotein-releasing system ATP-binding protein LolD;Vitamin B12 import ATP-binding protein BtuD;hypothetical protein	840
accB_1~~~accB_2	accB_1;;accB_2	Biotin carboxyl carrier protein of acetyl-CoA carboxylase;hypothetical protein	840
dsbD_3~~~dsbD_2~~~dsbD_1	dsbD_3;dsbD_2;dsbD_1	Thiol:disulfide interchange protein DsbD	840
sbp_1~~~sbp_2	sbp_1;sbp_2;	Sulfate-binding protein;hypothetical protein	840
tas~~~tas_2~~~tas_1	tas;tas_2;;tas_1	Protein tas;hypothetical protein	840
rcsC_13~~~sasA_19~~~dctB_3~~~cckA~~~rcsC_11~~~rcsC_17~~~rcsC_14~~~rcsC_6~~~rcsC_15	rcsC_13;sasA_19;dctB_3;cckA;;rcsC_11;rcsC_17;rcsC_14;rcsC_6;rcsC_15	Sensor histidine kinase RcsC;Adaptive-response sensory-kinase SasA;C4-dicarboxylate transport sensor protein DctB;Sensor kinase CckA;hypothetical protein	840
rpsR	rpsR	30S ribosomal protein S18	840
puuA_1~~~puuA_5~~~puuA_2~~~puuA_6	;puuA_1;puuA_5;puuA_2;puuA_6	hypothetical protein;Gamma-glutamylputrescine synthetase PuuA	840
puuD_2~~~puuD_1~~~puuD	puuD_2;puuD_1;puuD	Gamma-glutamyl-gamma-aminobutyrate hydrolase PuuD	840
group_273		hypothetical protein	840
bioA~~~bioA_1~~~bioA_2	bioA;bioA_1;bioA_2	Adenosylmethionine-8-amino-7-oxononanoate aminotransferase	840
group_241		hypothetical protein	840
mazG~~~mazG_2	mazG;mazG_2	Nucleoside triphosphate pyrophosphohydrolase	840
group_236		hypothetical protein	840
can	;can	hypothetical protein;Carbonic anhydrase 2	840
lcdH_2~~~lcdH_1	lcdH_2;lcdH_1	L-carnitine dehydrogenase	840
group_199		hypothetical protein	840
kdpB_2~~~kdpB_1~~~kdpB	;kdpB_2;kdpB_1;kdpB	hypothetical protein;Potassium-transporting ATPase ATP-binding subunit	840
group_198		hypothetical protein	840
bvgS_3~~~bvgS_2~~~bvgS_1	bvgS_3;bvgS_2;bvgS_1;	Virulence sensor protein BvgS;hypothetical protein	840
citE~~~mcl2	citE;;mcl2	Citrate lyase subunit beta-like protein;hypothetical protein;(3S)-malyl-CoA thioesterase	840
narZ~~~narG~~~narG_1~~~narG_2	narZ;narG;;narG_1;narG_2	Respiratory nitrate reductase 2 alpha chain;Respiratory nitrate reductase 1 alpha chain;hypothetical protein	840
group_142		hypothetical protein	840
tsaD	tsaD	tRNA N6-adenosine threonylcarbamoyltransferase	840
folB	folB	Dihydroneopterin aldolase	840
group_68		hypothetical protein	840
aguA	aguA;	Agmatine deiminase;hypothetical protein	840
group_51		hypothetical protein	840
znuA	znuA;	High-affinity zinc uptake system protein ZnuA;hypothetical protein	840
yeaD_2	yeaD_2;	Putative glucose-6-phosphate 1-epimerase;hypothetical protein	840
rpmE	rpmE	50S ribosomal protein L31	840
group_9		hypothetical protein	840
group_4		hypothetical protein	840
group_13637		hypothetical protein	839
group_13627		hypothetical protein	839
group_13561		hypothetical protein	839
group_13560		hypothetical protein	839
gph_2~~~mupP_1~~~mupP_3	;gph_2;mupP_1;mupP_3	hypothetical protein;Phosphoglycolate phosphatase;N-acetylmuramic acid 6-phosphate phosphatase	839
hupA	hupA;	DNA-binding protein HU 1;DNA-binding protein HRL53	839
srmB	srmB;	ATP-dependent RNA helicase SrmB;hypothetical protein	839
group_13545		hypothetical protein	839
group_13532		hypothetical protein	839
lpxB	lpxB	Lipid-A-disaccharide synthase	839
group_13520		hypothetical protein	839
tolB_2~~~tolB_1~~~mutS	;tolB_2;tolB_1;mutS	hypothetical protein;Tol-Pal system protein TolB;DNA mismatch repair protein MutS	839
nsrR	nsrR	HTH-type transcriptional repressor NsrR	839
rplV	rplV	50S ribosomal protein L22	839
group_13508		hypothetical protein	839
mrdA	mrdA;	Peptidoglycan DD-transpeptidase MrdA;hypothetical protein	839
group_13493		hypothetical protein	839
group_13465		hypothetical protein	839
group_13451		hypothetical protein	839
ratA	ratA	Ribosome association toxin RatA	839
leuA~~~leuA_2~~~leuA_1	leuA;leuA_2;leuA_1	2-isopropylmalate synthase	839
group_13413		hypothetical protein	839
xanP_3~~~xanP_2	xanP_3;xanP_2	Xanthine permease XanP	839
group_13409		NAD(P)H-dependent FMN reductase	839
patZ	patZ	Peptidyl-lysine N-acetyltransferase PatZ	839
hpaC~~~rutF	hpaC;rutF	4-hydroxyphenylacetate 3-monooxygenase reductase component;FMN reductase (NADH) RutF	839
aspS~~~aspS_2~~~aspS_1	aspS;aspS_2;;aspS_1	Aspartate--tRNA(Asp/Asn) ligase;hypothetical protein	839
ibaG	ibaG	Acid stress protein IbaG	839
btuD_4~~~potA_4~~~potA_6~~~potA_2	btuD_4;;potA_4;potA_6;potA_2	Vitamin B12 import ATP-binding protein BtuD;hypothetical protein;Spermidine/putrescine import ATP-binding protein PotA	839
group_13357	uacT_2;uacT_1;	Uric acid transporter UacT;hypothetical protein;Nucleobase transporter PlUacP	839
group_13350	cdhR_5	HTH-type transcriptional regulator CdhR	839
group_13344		hypothetical protein	839
trmR_2~~~trmR_1	;trmR_2;trmR_1	hypothetical protein;tRNA 5-hydroxyuridine methyltransferase;Catechol O-methyltransferase	839
metXA	metXA;	Bifunctional methionine biosynthesis protein MetXA/MetW;Homoserine O-acetyltransferase;hypothetical protein	839
group_13314		hypothetical protein	839
group_13313		hypothetical protein	839
cpxR	cpxR;	Transcriptional regulatory protein CpxR;hypothetical protein	839
tsaB	;tsaB	hypothetical protein;tRNA threonylcarbamoyladenosine biosynthesis protein TsaB	839
group_13296		hypothetical protein	839
group_13295		Putative lipoprotein/NMB1162;hypothetical protein	839
smtB~~~frc~~~smtA	smtB;frc;smtA	Succinyl-CoA--L-malate CoA-transferase beta subunit;Formyl-CoA:oxalate CoA-transferase;Succinyl-CoA--L-malate CoA-transferase alpha subunit	839
group_13275		hypothetical protein	839
minC	minC	Septum site-determining protein MinC;septum site-determining protein MinC	839
gltI_1~~~gltI_2	;gltI_1;gltI_2	hypothetical protein;Glutamate/aspartate import solute-binding protein	839
group_13245		hypothetical protein	839
group_13243		hypothetical protein	839
group_13242		hypothetical protein	839
group_13239		hypothetical protein	839
fpr_3~~~fpr_2~~~fpr_1	fpr_3;fpr_2;fpr_1	Flavodoxin/ferredoxin--NADP reductase	839
map_1~~~map_2	map_1;map_2	Methionine aminopeptidase	839
group_13232		hypothetical protein	839
group_13216		hypothetical protein	839
yvgN~~~yhdN_2~~~ytbE~~~yhdN_1	yvgN;;yhdN_2;ytbE;yhdN_1	Glyoxal reductase;hypothetical protein;Aldo-keto reductase YhdN;putative oxidoreductase YtbE;putative oxidoreductase/MSMEI_2347	839
prmC_3	prmC_3	Release factor glutamine methyltransferase	839
cheB_5~~~cheB_3~~~cheB_4	cheB_5;cheB_3;;cheB_4	Protein-glutamate methylesterase/protein-glutamine glutaminase;hypothetical protein	839
mscS_1	mscS_1;	Small-conductance mechanosensitive channel;hypothetical protein	839
group_13199		hypothetical protein	839
actP_2~~~actP_1~~~actP	actP_2;;actP_1;actP	Cation/acetate symporter ActP;hypothetical protein	839
argP_2~~~rhaS_12~~~argP_3	argP_2;;rhaS_12;argP_3	HTH-type transcriptional regulator ArgP;hypothetical protein;HTH-type transcriptional activator RhaS	839
acnB_2~~~acnB~~~acnB_1	acnB_2;acnB;;acnB_1	Aconitate hydratase B;hypothetical protein	839
group_13187		hypothetical protein	839
dapA_2~~~dapA_1	dapA_2;dapA_1	4-hydroxy-tetrahydrodipicolinate synthase	839
group_13183		hypothetical protein	839
scpA	scpA	Segregation and condensation protein A	839
COQ5	COQ5;	2-methoxy-6-polyprenyl-14-benzoquinol methylase mitochondrial;hypothetical protein	839
hslR	hslR	Heat shock protein 15	839
mtrA_1~~~mtrA_2	mtrA_1;;mtrA_2	HTH-type transcriptional regulator MtrA;hypothetical protein	839
group_13158		hypothetical protein	839
dmlR_14~~~dmlR_1~~~dmlR_23	dmlR_14;dmlR_1;dmlR_23;	HTH-type transcriptional regulator DmlR;hypothetical protein	839
group_13153		hypothetical protein	839
panS_2~~~panS~~~panS_1	;panS_2;panS;panS_1	hypothetical protein;Pantothenate precursors transporter PanS	839
bphD	bphD	2-hydroxy-6-oxo-6-phenylhexa-24-dienoate hydrolase	839
group_13142		putative HTH-type transcriptional regulator	839
hemC	hemC	Porphobilinogen deaminase	839
cheB_6	;cheB_6	hypothetical protein;Protein-glutamate methylesterase/protein-glutamine glutaminase	839
vfr~~~vfr_1~~~vfr_2	vfr;vfr_1;;vfr_2	Cyclic AMP receptor-like protein;hypothetical protein	839
dmlR_26~~~dmlR_25	dmlR_26;dmlR_25	HTH-type transcriptional regulator DmlR	839
cysH	cysH	Phosphoadenosine phosphosulfate reductase	839
group_13103		hypothetical protein	839
estA_3~~~estA	estA_3;estA	Esterase EstA	839
argG~~~argG_1~~~argG_2	argG;argG_1;argG_2	Argininosuccinate synthase	839
gabR_2~~~gabR_1~~~gabR	gabR_2;gabR_1;;gabR	HTH-type transcriptional regulatory protein GabR;hypothetical protein	839
group_13067	;nylB	hypothetical protein;6-aminohexanoate-dimer hydrolase	839
group_13065		hypothetical protein;NADH oxidase	839
braC_2~~~braC	braC_2;braC	Leucine- isoleucine- valine- threonine- and alanine-binding protein	839
group_13055		hypothetical protein	839
gph_1~~~yieH	gph_1;;yieH	Phosphoglycolate phosphatase;hypothetical protein;6-phosphogluconate phosphatase	839
group_13048		hypothetical protein	839
uhpC_1~~~uhpC~~~uhpC_2	;uhpC_1;uhpC;uhpC_2	hypothetical protein;Membrane sensor protein UhpC	839
inaA~~~inaA_2	inaA;;inaA_2	Protein InaA;hypothetical protein	839
fliJ	fliJ;	Flagellar FliJ protein;hypothetical protein	839
group_13017		hypothetical protein	839
adhB_1~~~nicB_1~~~adhB	;adhB_1;nicB_1;adhB	hypothetical protein;Alcohol dehydrogenase (quinone) cytochrome c subunit;Nicotinate dehydrogenase subunit B	839
oprD_1~~~oprD_5~~~oprD_6	oprD_1;oprD_5;oprD_6	Porin D	839
group_12998		hypothetical protein	839
sasA_14~~~sasA_11~~~sasA_12	sasA_14;sasA_11;sasA_12	Adaptive-response sensory-kinase SasA	839
group_12996		hypothetical protein	839
cbs	cbs;	Putative cystathionine beta-synthase;hypothetical protein	839
dsdA~~~dsdA_2	dsdA;dsdA_2	D-serine dehydratase	839
ycaD_1~~~ycaD_3~~~ycaD_2	ycaD_1;ycaD_3;ycaD_2	putative MFS-type transporter YcaD	839
murA	murA	UDP-N-acetylglucosamine 1-carboxyvinyltransferase	839
group_12975		hypothetical protein	839
uspE_1~~~uspE_2	uspE_1;uspE_2	Universal stress protein E	839
envZ	envZ;	Osmolarity sensor protein EnvZ;hypothetical protein	839
group_12973		hypothetical protein	839
group_12965		hypothetical protein	839
tatA	tatA	Sec-independent protein translocase protein TatA	839
srlR~~~srlR_2~~~srlR_1	srlR;srlR_2;srlR_1	Glucitol operon repressor	839
group_12960		hypothetical protein;putative protein	839
flgE	flgE;	Flagellar hook protein FlgE;hypothetical protein	839
dsbC	dsbC	Thiol:disulfide interchange protein DsbC	839
group_12949		hypothetical protein	839
group_12948		hypothetical protein	839
puuC_1~~~betB_1~~~puuC_3~~~puuC_2	;puuC_1;betB_1;puuC_3;puuC_2	hypothetical protein;NADP/NAD-dependent aldehyde dehydrogenase PuuC;NAD/NADP-dependent betaine aldehyde dehydrogenase	839
group_12942		hypothetical protein	839
group_12941		hypothetical protein	839
adiA~~~ldcC	adiA;ldcC;	Biodegradative arginine decarboxylase;Constitutive lysine decarboxylase;hypothetical protein	839
ybeY	ybeY	Endoribonuclease YbeY	839
gshA_1~~~gshA_2~~~gshA	gshA_1;gshA_2;gshA	Glutamate--cysteine ligase	839
group_12896		hypothetical protein	839
sir_3~~~sir_1~~~sir_2	;sir_3;sir_1;sir_2	hypothetical protein;Sulfite reductase [ferredoxin]	839
group_12873		putative NTE family protein	839
ybaL~~~kefB_2	ybaL;kefB_2;	Putative cation/proton antiporter YbaL;Glutathione-regulated potassium-efflux system protein KefB;hypothetical protein	839
ggt_1~~~ggt_2~~~ggt_3	ggt_1;ggt_2;;ggt_3	Glutathione hydrolase proenzyme;hypothetical protein	839
atoC_2~~~rcsC_3~~~norR_1~~~ntrC~~~glnG_1~~~atoC_1	;atoC_2;rcsC_3;norR_1;ntrC;glnG_1;atoC_1	hypothetical protein;Regulatory protein AtoC;Sensor histidine kinase RcsC;Anaerobic nitric oxide reductase transcription regulator NorR;DNA-binding transcriptional regulator NtrC	839
scpB	scpB	Segregation and condensation protein B	839
group_12839	;irtA_2	Putative multidrug export ATP-binding/permease protein;hypothetical protein;Iron import ATP-binding/permease protein IrtA	839
catD_3~~~catD_2~~~rutD_2~~~rutD_1	catD_3;catD_2;;rutD_2;rutD_1	3-oxoadipate enol-lactonase 2;hypothetical protein;Putative aminoacrylate hydrolase RutD	839
yheS~~~yheS_1	yheS;yheS_1;	putative ABC transporter ATP-binding protein YheS;hypothetical protein	839
dctP_3~~~dctP_1~~~dctP_2	dctP_3;dctP_1;dctP_2	C4-dicarboxylate-binding periplasmic protein DctP	839
group_12828		hypothetical protein	839
rpsP	rpsP	30S ribosomal protein S16	839
pleD_3~~~dgcM	;pleD_3;dgcM	hypothetical protein;Response regulator PleD;Diguanylate cyclase DgcM	839
amiD_2	amiD_2;	N-acetylmuramoyl-L-alanine amidase AmiD;hypothetical protein	839
truB	truB	tRNA pseudouridine synthase B	839
fadJ~~~fadJ_1~~~fadJ_2	fadJ;fadJ_1;;fadJ_2	Fatty acid oxidation complex subunit alpha;hypothetical protein	839
group_12804		hypothetical protein	839
aaeB_1~~~aaeB_3~~~aaeB_4	aaeB_1;;aaeB_3;aaeB_4	p-hydroxybenzoic acid efflux pump subunit AaeB;hypothetical protein	839
group_12797		hypothetical protein	839
group_12795		hypothetical protein	839
group_12794		hypothetical protein	839
mdoB_1~~~mdoB_2	mdoB_1;mdoB_2;	Phosphoglycerol transferase I;hypothetical protein	839
rcsC_9~~~rcsC_12~~~rcsC_11~~~rcsC_7~~~barA_2~~~rcsC_13~~~rpfC_1~~~rcsC_3~~~luxQ~~~rpfC~~~barA_3~~~rcsC_5~~~rcsC_4~~~rcsC_6~~~rcsC_2~~~rcsC_14~~~rcsC_10~~~rcsC_8	rcsC_9;;rcsC_12;rcsC_11;rcsC_7;barA_2;rcsC_13;rpfC_1;rcsC_3;luxQ;rpfC;barA_3;rcsC_5;rcsC_4;rcsC_6;rcsC_2;rcsC_14;rcsC_10;rcsC_8	Sensor histidine kinase RcsC;hypothetical protein;Signal transduction histidine-protein kinase BarA;Sensory/regulatory protein RpfC;Autoinducer 2 sensor kinase/phosphatase LuxQ	839
lpxD_1~~~lpxD~~~lpxD_2	lpxD_1;lpxD;lpxD_2	UDP-3-O-acylglucosamine N-acyltransferase	839
ppiD~~~surA_4~~~ppiD_2	ppiD;;surA_4;ppiD_2	Peptidyl-prolyl cis-trans isomerase D;hypothetical protein;Chaperone SurA	839
opgH_1~~~opgH~~~mdoH~~~opgH_2	;opgH_1;opgH;mdoH;opgH_2	hypothetical protein;Glucans biosynthesis glucosyltransferase H	839
alkJ_2~~~betA_2~~~betA_4	alkJ_2;betA_2;betA_4	Alcohol dehydrogenase [acceptor];Oxygen-dependent choline dehydrogenase	839
argJ	;argJ	hypothetical protein;Arginine biosynthesis bifunctional protein ArgJ	839
pncB2_2~~~pncB2_1	pncB2_2;pncB2_1;	Nicotinate phosphoribosyltransferase 2;hypothetical protein	839
yhdE	yhdE	dTTP/UTP pyrophosphatase	839
group_12737		hypothetical protein	839
sutA	sutA	Transcriptional regulator SutA	839
ycaC_2~~~ycaC_3~~~ycaC_4	ycaC_2;ycaC_3;ycaC_4	putative hydrolase YcaC	839
yciB	yciB	putative intracellular septation protein A	839
rhaS_1~~~rhaS_6~~~rhaS_4~~~rhaS_3~~~rhaS_2	rhaS_1;;rhaS_6;rhaS_4;rhaS_3;rhaS_2	HTH-type transcriptional activator RhaS;hypothetical protein	839
minE	minE	Cell division topological specificity factor	839
tdcG~~~sdaA_2~~~tdcG_2~~~tdcG_1	tdcG;sdaA_2;tdcG_2;tdcG_1	L-serine dehydratase TdcG;L-serine dehydratase	839
petA	petA	Ubiquinol-cytochrome c reductase iron-sulfur subunit	839
panE~~~panE_1~~~panE_2	panE;panE_1;panE_2	2-dehydropantoate 2-reductase	839
group_12380		hypothetical protein	839
group_12376	;cph2	hypothetical protein;putative signaling protein;Phytochrome-like protein cph2	839
argO	argO	Arginine exporter protein ArgO	839
acpH~~~acpH_1~~~acpH_2	acpH;acpH_1;acpH_2	Acyl carrier protein phosphodiesterase	839
group_12350		hypothetical protein	839
cspA_3	;cspA_3	hypothetical protein;Major cold shock protein CspA	839
rlmG_1~~~rlmG_2~~~rlmG	;rlmG_1;rlmG_2;rlmG	hypothetical protein;Ribosomal RNA large subunit methyltransferase G	839
uacT_2~~~uacT_1	;uacT_2;uacT_1	hypothetical protein;Uric acid transporter UacT	839
bioA_1~~~bauA_2~~~bauA_1	bioA_1;bauA_2;bauA_1;	Adenosylmethionine-8-amino-7-oxononanoate aminotransferase;Beta-alanine--pyruvate aminotransferase;hypothetical protein	839
hslO	hslO	33 kDa chaperonin	839
cysW_1	;cysW_1	hypothetical protein;Sulfate transport system permease protein CysW	839
tadA~~~tadA_1	tadA;tadA_1	tRNA-specific adenosine deaminase	839
group_12275		hypothetical protein	839
proP_6~~~proP_3~~~proP_4~~~proP_2~~~ousA	proP_6;proP_3;proP_4;;proP_2;ousA	Proline/betaine transporter;hypothetical protein;Glycine betaine/proline/ectoine/pipecolic acid transporter OusA	839
group_12272		hypothetical protein	839
group_12263		hypothetical protein	839
group_12254		hypothetical protein	839
gap2	gap2	Glyceraldehyde-3-phosphate dehydrogenase-like protein	839
yeiR	yeiR;	Zinc-binding GTPase YeiR;hypothetical protein	839
ctaG	ctaG	Cytochrome c oxidase assembly protein CtaG	839
ribE	ribE	Riboflavin synthase	839
gdx_2~~~gdx_1	gdx_2;gdx_1	Guanidinium exporter	839
group_12120		hypothetical protein	839
hisC_3~~~hisC_2~~~hisC_4	hisC_3;hisC_2;hisC_4	Histidinol-phosphate aminotransferase	839
group_12110		hypothetical protein	839
group_12109		hypothetical protein	839
group_12093		hypothetical protein	839
group_12034		hypothetical protein	839
group_12020		hypothetical protein	839
trmL	trmL	tRNA (cytidine(34)-2'-O)-methyltransferase	839
trkI_2~~~trkI	;trkI_2;trkI	hypothetical protein;Trk system potassium uptake protein TrkI	839
group_11999		hypothetical protein	839
lptD~~~lptD_2~~~lptD_1	lptD;lptD_2;lptD_1	LPS-assembly protein LptD	839
group_11962		hypothetical protein;putative protein	839
nsaD	nsaD;	2-hydroxychromene-2-carboxylate isomerase;hypothetical protein	839
ubiG	ubiG	Ubiquinone biosynthesis O-methyltransferase	839
argP_1~~~yhaJ_2	;argP_1;yhaJ_2	hypothetical protein;HTH-type transcriptional regulator ArgP;HTH-type transcriptional regulator YhaJ	839
secD_1~~~secD_2~~~secD_3	secD_1;secD_2;secD_3	Protein translocase subunit SecD	839
group_11918		hypothetical protein	839
ureG	ureG	Urease accessory protein UreG	839
glnA_2~~~glnA_1	glnA_2;glnA_1;	Glutamine synthetase;hypothetical protein	839
group_11820		hypothetical protein	839
lpxC	lpxC	UDP-3-O-acyl-N-acetylglucosamine deacetylase	839
amiC_2~~~amiC_1	amiC_2;;amiC_1	Aliphatic amidase expression-regulating protein;hypothetical protein	839
group_11800		hypothetical protein	839
pcaH~~~pcaH_2~~~pcaH_1	pcaH;pcaH_2;pcaH_1	Protocatechuate 34-dioxygenase beta chain	839
bioF	bioF	8-amino-7-oxononanoate synthase	839
ypjD	ypjD	Inner membrane protein YpjD	839
group_11727		hypothetical protein	839
dmlR_20~~~dmlR_2~~~dmlR_25	dmlR_20;dmlR_2;;dmlR_25	HTH-type transcriptional regulator DmlR;hypothetical protein	839
group_11720		hypothetical protein	839
sasA_1~~~cckA~~~sasA_15	sasA_1;;cckA;sasA_15	Adaptive-response sensory-kinase SasA;hypothetical protein;Sensor kinase CckA	839
rpsS	rpsS	30S ribosomal protein S19	839
group_11688		hypothetical protein	839
aaeB_6~~~aaeB_5	;aaeB_6;aaeB_5	hypothetical protein;p-hydroxybenzoic acid efflux pump subunit AaeB	839
group_11681		hypothetical protein;putative signaling protein	839
pikAII	pikAII;	Narbonolide/10-deoxymethynolide synthase PikA2 modules 3 and 4;hypothetical protein	839
bluF	;bluF	hypothetical protein;Blue light- and temperature-regulated antirepressor BluF	839
group_11603		hypothetical protein	839
flgB	flgB	Flagellar basal body rod protein FlgB	839
flgD	flgD	Basal-body rod modification protein FlgD	839
thiL~~~thiL_2	thiL;thiL_2	Thiamine-monophosphate kinase	839
group_11531		hypothetical protein	839
aroF_2~~~aroG~~~aroF_1	aroF_2;aroG;aroF_1	Phospho-2-dehydro-3-deoxyheptonate aldolase Tyr-sensitive;Phospho-2-dehydro-3-deoxyheptonate aldolase Phe-sensitive	839
group_11511	yrdA_1;yrdA_2	Protein YrdA	839
group_11483		hypothetical protein	839
fabR_2	fabR_2	HTH-type transcriptional repressor FabR	839
rhtB_3	rhtB_3	Homoserine/homoserine lactone efflux protein	839
bvgA_1	bvgA_1	Virulence factors putative positive transcription regulator BvgA	839
livF_1~~~btuD_2~~~btuD_5	livF_1;btuD_2;btuD_5	High-affinity branched-chain amino acid transport ATP-binding protein LivF;Vitamin B12 import ATP-binding protein BtuD	839
paaF_3~~~crt_1	;paaF_3;crt_1	hypothetical protein;23-dehydroadipyl-CoA hydratase;Short-chain-enoyl-CoA hydratase	839
sasA_17~~~sasA_11~~~sasA_12~~~sasA_9~~~zraS~~~kinA~~~sasA_14~~~sasA_10	sasA_17;sasA_11;sasA_12;sasA_9;zraS;kinA;sasA_14;;sasA_10	Adaptive-response sensory-kinase SasA;Sensor protein ZraS;Sporulation kinase A;hypothetical protein	839
group_11360		hypothetical protein	839
group_11339		hypothetical protein	839
pyrG_1~~~pyrG~~~pyrG_2	pyrG_1;;pyrG;pyrG_2	CTP synthase;hypothetical protein	839
group_11333		hypothetical protein	839
fadH_2~~~fadH_1	fadH_2;;fadH_1	putative 24-dienoyl-CoA reductase;hypothetical protein	839
ctpL~~~ctpL_2~~~ctpL_1	ctpL;;ctpL_2;ctpL_1	Methyl-accepting chemotaxis protein CtpL;hypothetical protein;IS66 family transposase ISPsy43	839
algE~~~algK~~~algE_2~~~algE_1	algE;algK;algE_2;algE_1;	Alginate production protein AlgE;Alginate biosynthesis protein AlgK;hypothetical protein	839
group_11322		hypothetical protein	839
smrA	smrA	putative DNA endonuclease SmrA	839
nicB_1~~~nicB_2~~~nicB_3	nicB_1;nicB_2;nicB_3;	Nicotinate dehydrogenase subunit B;hypothetical protein	839
ccmB	ccmB;	Heme exporter protein B;hypothetical protein	839
group_11265		hypothetical protein	839
czcR_4~~~czcR_2~~~copR_2~~~czcR_3	czcR_4;czcR_2;copR_2;czcR_3	Transcriptional activator protein CzcR;Transcriptional activator protein CopR	839
pncA	;pncA	hypothetical protein;Nicotinamidase/pyrazinamidase	839
gltI_1~~~gltI_2~~~mltF_1	gltI_1;gltI_2;mltF_1;	Glutamate/aspartate import solute-binding protein;Membrane-bound lytic murein transglycosylase F;hypothetical protein	839
rlmN_2~~~rlmN_1~~~rlmN_3	rlmN_2;rlmN_1;rlmN_3	Dual-specificity RNA methyltransferase RlmN	839
group_11143		hypothetical protein	839
group_11120		hypothetical protein	839
group_11049		hypothetical protein;PhoH-like protein	839
proP_4~~~nanT_3~~~proP_1	proP_4;nanT_3;;proP_1	Ectoine/proline transporter ProP;Sialic acid transporter NanT;hypothetical protein;Proline/betaine transporter	839
putP_2~~~putP_1~~~putP_3	;putP_2;putP_1;putP_3	hypothetical protein;Sodium/proline symporter	839
group_11003	;mcpP_2	hypothetical protein;Methyl-accepting chemotaxis protein McpP	839
nirQ~~~nirQ_2~~~nirQ_1	;nirQ;nirQ_2;nirQ_1	hypothetical protein;Denitrification regulatory protein NirQ	839
amtB_2~~~nrgA~~~amtB_1	;amtB_2;nrgA;amtB_1	hypothetical protein;Ammonia channel;Ammonium transporter	839
leuE	leuE	Leucine efflux protein	839
epd_1~~~gap1~~~gapA	;epd_1;gap1;gapA	hypothetical protein;D-erythrose-4-phosphate dehydrogenase;Glyceraldehyde-3-phosphate dehydrogenase 1	839
betT1_2~~~betT1_1~~~betT~~~caiT~~~betT1	betT1_2;betT1_1;betT;caiT;betT1	Osmo-independent choline transporter BetT1;High-affinity choline transport protein;L-carnitine/gamma-butyrobetaine antiporter	839
ppa	ppa	Inorganic pyrophosphatase	839
degU_2	degU_2	Transcriptional regulatory protein DegU	839
tolC_2~~~tolC_1~~~tolC_3~~~tolC_4~~~kefF_2~~~azoR_2~~~azoR_1	tolC_2;tolC_1;tolC_3;tolC_4;kefF_2;azoR_2;azoR_1;	Outer membrane protein TolC;Glutathione-regulated potassium-efflux system ancillary protein KefF;FMN-dependent NADH-azoreductase;hypothetical protein	839
lipA	lipA	Lipoyl synthase	839
accC_1~~~accC_2~~~accC_3	accC_1;accC_2;;accC_3	Biotin carboxylase;hypothetical protein	839
ycaD_3~~~ycaD_1	;ycaD_3;ycaD_1	hypothetical protein;putative MFS-type transporter YcaD	839
coaBC	coaBC	Coenzyme A biosynthesis bifunctional protein CoaBC	839
fliI~~~fliI_2~~~fliI_1	fliI;fliI_2;fliI_1;	Flagellum-specific ATP synthase;hypothetical protein	839
fliG	fliG	Flagellar motor switch protein FliG	839
bcd	;bcd	hypothetical protein;Acyl-CoA dehydrogenase short-chain specific	839
clpV1_2	;clpV1_2	hypothetical protein;Protein ClpV1	839
secF	;secF	hypothetical protein;Protein-export membrane protein SecF;Protein translocase subunit SecF	839
btuB_4~~~btuB_2~~~btuB_11~~~btuB_9	;btuB_4;btuB_2;btuB_11;btuB_9	hypothetical protein;Vitamin B12 transporter BtuB	839
btsT_2~~~btsT_1~~~btsT	btsT_2;;btsT_1;btsT	Pyruvate/proton symporter BtsT;hypothetical protein	839
group_10846		hypothetical protein	839
valS	valS;	Valine--tRNA ligase;hypothetical protein	839
metH_2~~~metH_1~~~metH	;metH_2;metH_1;metH	hypothetical protein;Methionine synthase	839
mrcA~~~mrcA_1	mrcA;mrcA_1	Penicillin-binding protein 1A	839
algL~~~algL_2~~~algL_1	;algL;algL_2;algL_1	hypothetical protein;Alginate lyase	839
algG	algG	Mannuronan C5-epimerase	839
edd_1~~~edd_2~~~edd	edd_1;edd_2;edd	Phosphogluconate dehydratase	839
ccmF_1~~~ccmF_2~~~ccmF~~~ccmF_3	ccmF_1;ccmF_2;ccmF;;ccmF_3	Cytochrome c-type biogenesis protein CcmF;hypothetical protein	839
napA_1~~~napA_3~~~napA_4~~~napA_2	napA_1;napA_3;napA_4;napA_2;	Periplasmic nitrate reductase;hypothetical protein	839
uvrA_1~~~uvrA_3~~~uvrA_2~~~uvrA	uvrA_1;;uvrA_3;uvrA_2;uvrA	UvrABC system protein A;hypothetical protein	839
alsT_2~~~alsT_1~~~alsT_3	;alsT_2;alsT_1;alsT_3	hypothetical protein;Amino-acid carrier protein AlsT	839
dnaE_1~~~dnaE~~~dnaE_2	dnaE_1;dnaE;dnaE_2	DNA polymerase III subunit alpha	839
group_10659		Riboflavin biosynthesis protein	839
pxpA	pxpA	5-oxoprolinase subunit A	839
dppD~~~dppD_1~~~dppD_2	dppD;dppD_1;dppD_2;	Dipeptide transport ATP-binding protein DppD;hypothetical protein	839
group_10643		5'-nucleotidase;hypothetical protein	839
aqpZ2~~~aqpZ	aqpZ2;aqpZ	Aquaporin Z 2;Aquaporin Z	839
group_10626		Putative lipoprotein/NMB1164	839
hisH	hisH	Imidazole glycerol phosphate synthase subunit HisH	839
group_10607		hypothetical protein	839
pgpA	;pgpA	hypothetical protein;Phosphatidylglycerophosphatase A	839
group_10600		hypothetical protein	839
group_10597		hypothetical protein	839
oprF_1~~~pal_1	oprF_1;;pal_1	Outer membrane porin F;hypothetical protein;Peptidoglycan-associated lipoprotein	839
htpG~~~htpG_1~~~htpG_2	htpG;htpG_1;htpG_2	Chaperone protein HtpG	839
flhA~~~flhA_2~~~flhA_1	flhA;flhA_2;flhA_1	Flagellar biosynthesis protein FlhA	839
frr	frr	Ribosome-recycling factor	839
yacG	yacG	DNA gyrase inhibitor YacG	839
prpB~~~prpB_1~~~prpB_2	prpB;prpB_1;prpB_2	2-methylisocitrate lyase	839
gcvA_3~~~gcvA_8	gcvA_3;gcvA_8	Glycine cleavage system transcriptional activator	839
rplX	rplX	50S ribosomal protein L24	839
tsaC_2~~~yciO	tsaC_2;yciO	Threonylcarbamoyl-AMP synthase;putative protein YciO	839
group_10479		hypothetical protein	839
fliM	;fliM	hypothetical protein;Flagellar motor switch protein FliM	839
rpoS_1~~~rpoS_2~~~rpoS	rpoS_1;rpoS_2;rpoS	RNA polymerase sigma factor RpoS	839
mltB_2~~~mltB_1	mltB_2;;mltB_1	Membrane-bound lytic murein transglycosylase B;hypothetical protein	839
group_10449	yjiA_1;yjiA_2	P-loop guanosine triphosphatase YjiA	839
glsA2_1~~~glsA2_2~~~glsA2	glsA2_1;glsA2_2;glsA2;	Glutaminase 2;hypothetical protein	839
oprF_2~~~oprF~~~oprF_1	oprF_2;;oprF;oprF_1	Outer membrane porin F;hypothetical protein	839
rfbB	rfbB	dTDP-glucose 46-dehydratase	839
ruvB_2~~~ruvB~~~ruvB_1	ruvB_2;ruvB;ruvB_1	Holliday junction ATP-dependent DNA helicase RuvB	839
spuD_2~~~spuD_1~~~spuE_3~~~spuD_3	;spuD_2;spuD_1;spuE_3;spuD_3	hypothetical protein;Putrescine-binding periplasmic protein SpuD;Spermidine-binding periplasmic protein SpuE	839
group_10425		hypothetical protein	839
recA_1~~~recA_3~~~recA	recA_1;recA_3;recA	Protein RecA	839
group_10383		GTP cyclohydrolase 1 type 2	839
group_10374		hypothetical protein	839
alkB2_2~~~alkB2_1~~~alkB2	alkB2_2;alkB2_1;alkB2	Alkane 1-monooxygenase 2	839
cat1	cat1;	Succinyl-CoA:coenzyme A transferase;hypothetical protein	839
potH	potH;	Putrescine transport system permease protein PotH;hypothetical protein	839
lipB_2~~~lipB~~~lipB_1	lipB_2;lipB;lipB_1	Octanoyltransferase	839
rfnT~~~rfnT_2~~~rfnT_1	;rfnT;rfnT_2;rfnT_1	hypothetical protein;Riboflavin transporter RfnT	839
hisD_1~~~hisD_2~~~hisD	hisD_1;hisD_2;hisD	Histidinol dehydrogenase	839
cpbD_2~~~cbpD_1~~~cbpD~~~cpbD_1~~~cbpD_2	cpbD_2;cbpD_1;cbpD;cpbD_1;cbpD_2	Chitin-binding protein CbpD	839
mmgC_2~~~mmgC_7	;mmgC_2;mmgC_7	Acyl-CoA dehydrogenase short-chain specific;Acyl-CoA dehydrogenase	839
bamA_1~~~bamA_2	;bamA_1;bamA_2	hypothetical protein;Outer membrane protein assembly factor BamA	839
xdhA	;xdhA	hypothetical protein;Putative xanthine dehydrogenase molybdenum-binding subunit XdhA	839
eno_2~~~eno~~~eno_1	eno_2;eno;eno_1	Enolase	839
phnR_2~~~phnR_3~~~phnR_1	phnR_2;phnR_3;phnR_1	Putative transcriptional regulator of 2-aminoethylphosphonate degradation operons	839
apeB	apeB	putative M18 family aminopeptidase 2;M18 family aminopeptidase 2	839
citN	citN	Citrate transporter	839
tig_2~~~tig~~~tig_1	tig_2;tig;tig_1	Trigger factor	839
kgtP_1	kgtP_1	Alpha-ketoglutarate permease	839
sucC	sucC	Succinate--CoA ligase [ADP-forming] subunit beta	839
group_10270		hypothetical protein	839
ppiB	;ppiB	hypothetical protein;Peptidyl-prolyl cis-trans isomerase B	839
miaB_1~~~miaB_2~~~miaB	miaB_1;miaB_2;miaB	tRNA-2-methylthio-N(6)-dimethylallyladenosine synthase	839
iscA	iscA	Iron-binding protein IscA	839
pabB~~~menF~~~thrH_1~~~thrH	pabB;menF;thrH_1;thrH	Aminodeoxychorismate synthase component 1;Isochorismate synthase MenF;Phosphoserine phosphatase ThrH	839
opuAB_2~~~opuAB_1	;opuAB_2;opuAB_1	hypothetical protein;Glycine betaine transport system permease protein OpuAB	839
group_10242		hypothetical protein	839
flgG_1~~~flgG_2~~~flgG	flgG_1;flgG_2;flgG	Flagellar basal-body rod protein FlgG	839
desA3~~~desA3_1~~~desA3_2	desA3;desA3_1;desA3_2	NADPH-dependent stearoyl-CoA 9-desaturase	839
ispD_1~~~ispD_2~~~ispD	ispD_1;ispD_2;ispD	2-C-methyl-D-erythritol 4-phosphate cytidylyltransferase	839
thrC	;thrC	hypothetical protein;Threonine synthase	839
lysN_1~~~norG_2	;lysN_1;norG_2	hypothetical protein;2-aminoadipate transaminase;HTH-type transcriptional regulator NorG	839
arcD~~~arcD_2~~~arcD_1	arcD;arcD_2;arcD_1	Arginine/ornithine antiporter	839
mkl_1~~~mkl_2~~~mkl	mkl_1;mkl_2;mkl	putative ribonucleotide transport ATP-binding protein mkl	839
mlaE_1	mlaE_1;	Intermembrane phospholipid transport system permease protein MlaE;hypothetical protein	839
guaB_2~~~guaB_1~~~IMPDH_2~~~guaB	guaB_2;guaB_1;IMPDH_2;guaB	Inosine-5'-monophosphate dehydrogenase	839
farB_2~~~farB_1~~~emrB_2	farB_2;farB_1;emrB_2;	Fatty acid resistance protein FarB;Multidrug export protein EmrB;hypothetical protein	839
group_10192		hypothetical protein;Purine nucleoside phosphoramidase	839
grxD	grxD	Glutaredoxin 4	839
hcaC	hcaC	3-phenylpropionate/cinnamic acid dioxygenase ferredoxin subunit	839
ilvA_1~~~ilvA_2	ilvA_1;ilvA_2	L-threonine dehydratase biosynthetic IlvA	839
puuC_5~~~puuC_4~~~puuC_2	puuC_5;puuC_4;puuC_2	NADP/NAD-dependent aldehyde dehydrogenase PuuC	839
cheY_2	cheY_2	Chemotaxis protein CheY	839
group_10167		hypothetical protein	839
gltA_2	;gltA_2	hypothetical protein;Glutamate synthase [NADPH] large chain	839
lap_2~~~lap_1~~~lap	lap_2;lap_1;lap	Aminopeptidase	839
pleD_2	pleD_2	Response regulator PleD	839
aidB	aidB;	Putative acyl-CoA dehydrogenase AidB;hypothetical protein	839
glnS	;glnS	hypothetical protein;Glutamine--tRNA ligase	839
flgH	flgH	Flagellar L-ring protein	839
group_10153	phaC_1;phaC_2	Poly(3-hydroxyalkanoate) polymerase subunit PhaC	839
ettA_1~~~ettA_2~~~ettA	ettA_1;ettA_2;ettA	Energy-dependent translational throttle protein EttA	839
davT	davT	5-aminovalerate aminotransferase DavT	839
group_10136		hypothetical protein	839
fliF	;fliF	hypothetical protein;Flagellar M-ring protein	839
hyuC	hyuC	N-carbamoyl-L-amino-acid hydrolase	839
group_10115		putative acyl-CoA thioester hydrolase	839
oadA~~~cfiA	oadA;cfiA	Oxaloacetate decarboxylase alpha chain;2-oxoglutarate carboxylase large subunit	839
accA1~~~accC_1~~~accA1_3~~~accA1_1	accA1;accC_1;accA1_3;accA1_1	Acetyl-/propionyl-coenzyme A carboxylase alpha chain;Biotin carboxylase	839
ompR_4~~~ompR_3~~~ompR_2~~~ompR_5	ompR_4;ompR_3;ompR_2;ompR_5	Transcriptional regulatory protein OmpR	839
ilvD_2~~~ilvD~~~ilvD_1	ilvD_2;ilvD;ilvD_1	Dihydroxy-acid dehydratase	839
group_10106		hypothetical protein	839
group_10092		hypothetical protein	839
acdA_1~~~acdA_2	acdA_1;;acdA_2	Acyl-CoA dehydrogenase;hypothetical protein	839
menB_3~~~fadB_3~~~fadB_2~~~echA8~~~fadB_1	;menB_3;fadB_3;fadB_2;echA8;fadB_1	hypothetical protein;14-dihydroxy-2-naphthoyl-CoA synthase;putative enoyl-CoA hydratase;putative enoyl-CoA hydratase echA8	839
hisS	hisS	Histidine--tRNA ligase	839
flgI_2~~~flgI_1~~~flgI	flgI_2;flgI_1;flgI	Flagellar P-ring protein	839
group_10052		hypothetical protein	839
dinG_1~~~dinG_2	dinG_1;dinG_2	ATP-dependent DNA helicase DinG	839
lon_2	lon_2	Lon protease	839
rpsB_2~~~rpsB~~~rpsB_1	rpsB_2;rpsB;rpsB_1	30S ribosomal protein S2	839
secA_2~~~secA_1~~~secA	secA_2;secA_1;secA	Protein translocase subunit SecA	839
purH	purH	Bifunctional purine biosynthesis protein PurH	839
rapA_2~~~rapA_1~~~rapA_3~~~rapA_4~~~rapA_6	;rapA_2;rapA_1;rapA_3;rapA_4;rapA_6	hypothetical protein;RNA polymerase-associated protein RapA	839
ttgE~~~mexB_1~~~acrF~~~czcA_1~~~mdtC_3~~~cnrA~~~mdtC_2~~~mdtB_4~~~mdtB_3	ttgE;mexB_1;;acrF;czcA_1;mdtC_3;cnrA;mdtC_2;mdtB_4;mdtB_3	Toluene efflux pump membrane transporter TtgE;Multidrug resistance protein MexB;hypothetical protein;Multidrug export protein AcrF;Cobalt-zinc-cadmium resistance protein CzcA;Multidrug resistance protein MdtC;Nickel and cobalt resistance protein CnrA;Multidrug resistance protein MdtB	839
fadD_1~~~fadD~~~fadD_2	fadD_1;fadD;fadD_2	Long-chain-fatty-acid--CoA ligase	839
maeB_2~~~maeB~~~maeB_1	maeB_2;maeB;maeB_1	NADP-dependent malic enzyme	839
group_9935		hypothetical protein	839
group_9920		hypothetical protein	839
group_9899		hypothetical protein	839
group_9898		hypothetical protein	839
glnK	glnK	Nitrogen regulatory protein P-II 2	839
rplO	rplO	50S ribosomal protein L15	839
group_9851		hypothetical protein	839
algX	algX	Alginate biosynthesis protein AlgX	839
group_9839	;patA	hypothetical protein;Peptidoglycan O-acetyltransferase	839
ccoP2	ccoP2	Cbb3-type cytochrome c oxidase subunit CcoP2	839
group_9836		hypothetical protein	839
mco~~~ftsP	;mco;ftsP	hypothetical protein;Multicopper oxidase mco;Cell division protein FtsP	839
rsfS	rsfS	Ribosomal silencing factor RsfS	839
pitA_3~~~pitA_1	pitA_3;pitA_1	Low-affinity inorganic phosphate transporter 1	839
mexA_1~~~mexA_2~~~mexA_3~~~mexA	mexA_1;mexA_2;mexA_3;mexA	Multidrug resistance protein MexA	839
group_9696		hypothetical protein	839
group_9664		hypothetical protein	839
rplR	rplR	50S ribosomal protein L18	839
slt	slt	Soluble lytic murein transglycosylase	839
yohC_1	yohC_1	Inner membrane protein YohC	839
group_9554		hypothetical protein	839
ydcV_3~~~ydcV_5	;ydcV_3;ydcV_5	hypothetical protein;Inner membrane ABC transporter permease protein YdcV	839
group_9533		hypothetical protein	839
amn_2~~~amn_1~~~amn	amn_2;amn_1;amn	AMP nucleosidase	839
cysS	cysS	Cysteine--tRNA ligase	839
group_9225		hypothetical protein	839
group_9113		putative protein;hypothetical protein	839
group_8969		hypothetical protein	839
group_8636		hypothetical protein	839
nuoI	nuoI	NADH-quinone oxidoreductase subunit I	839
dacA~~~dacC	dacA;;dacC	D-alanyl-D-alanine carboxypeptidase DacA;hypothetical protein;D-alanyl-D-alanine carboxypeptidase DacC	839
leuE_2~~~dapD	leuE_2;dapD	Leucine efflux protein;2345-tetrahydropyridine-26-dicarboxylate N-succinyltransferase	839
rcsC_18~~~sasA_15~~~atoS_1~~~sasA_11~~~sasA_4~~~cckA~~~sasA_14	rcsC_18;sasA_15;;atoS_1;sasA_11;sasA_4;cckA;sasA_14	Sensor histidine kinase RcsC;Adaptive-response sensory-kinase SasA;hypothetical protein;Signal transduction histidine-protein kinase AtoS;Sensor kinase CckA	839
group_8371		hypothetical protein	839
ispU	ispU	Ditranspolycis-undecaprenyl-diphosphate synthase ((2E6E)-farnesyl-diphosphate specific)	839
thiI	thiI	tRNA sulfurtransferase	839
group_8115		hypothetical protein	839
pobA~~~pobA_2~~~pobA_1	pobA;pobA_2;pobA_1	p-hydroxybenzoate hydroxylase	839
group_8070		hypothetical protein	839
group_8042		hypothetical protein	839
sbcC	;sbcC	hypothetical protein;Nuclease SbcCD subunit C	839
puuB_5~~~puuB_7~~~puuB_3~~~puuB_1~~~puuB_8~~~puuB_10~~~puuB_11	puuB_5;puuB_7;puuB_3;puuB_1;puuB_8;puuB_10;puuB_11	Gamma-glutamylputrescine oxidoreductase	839
acpP_1~~~acpP_3~~~acpP_2	acpP_1;acpP_3;acpP_2	Acyl carrier protein	839
ephD_3~~~ephD_1~~~ephD_2~~~dhaA~~~ephD	ephD_3;;ephD_1;ephD_2;dhaA;ephD	putative oxidoreductase EphD;hypothetical protein;Haloalkane dehalogenase	839
group_7972		hypothetical protein	839
group_7850		hypothetical protein	839
group_7849		hypothetical protein	839
bioB	;bioB	hypothetical protein;Biotin synthase	839
IMPDH	IMPDH	Inosine-5'-monophosphate dehydrogenase	839
clpP_2~~~clpP_1	clpP_2;clpP_1	ATP-dependent Clp protease proteolytic subunit	839
pdxH~~~cdaR	pdxH;cdaR;	Pyridoxine/pyridoxamine 5'-phosphate oxidase;Carbohydrate diacid regulator;hypothetical protein	839
srp54~~~ffh~~~srp54_1	srp54;ffh;srp54_1	Signal recognition particle 54 kDa protein;Signal recognition particle protein	839
rpfC_2~~~rcsC_11~~~rcsC_5~~~rcsC_12~~~rcsC_6~~~rcsC_9	rpfC_2;rcsC_11;;rcsC_5;rcsC_12;rcsC_6;rcsC_9	Sensory/regulatory protein RpfC;Sensor histidine kinase RcsC;hypothetical protein	839
nicP_6~~~nicP_5~~~oprD_5~~~nicP_4~~~nicP_8~~~nicP_7~~~nicP_3~~~nicP_10~~~nicP_2~~~nicP_9	nicP_6;nicP_5;oprD_5;nicP_4;nicP_8;nicP_7;nicP_3;nicP_10;nicP_2;nicP_9	Porin-like protein NicP;Porin D	839
group_7587		hypothetical protein	839
ctaC_1~~~ctaC	ctaC_1;;ctaC	Cytochrome c oxidase subunit 2;hypothetical protein	839
rplB_2~~~rplB_1~~~rplB	rplB_2;rplB_1;rplB	50S ribosomal protein L2	839
group_7479		hypothetical protein	839
fumA	fumA	Fumarate hydratase class I aerobic	839
group_7432		hypothetical protein	839
lpxA	lpxA	Acyl-[acyl-carrier-protein]--UDP-N-acetylglucosamine O-acyltransferase	839
iscU	iscU	Iron-sulfur cluster assembly scaffold protein IscU	839
rplE	rplE	50S ribosomal protein L5	839
group_7369		hypothetical protein	839
rpsC_1~~~rpsC_2~~~rpsC	rpsC_1;rpsC_2;rpsC	30S ribosomal protein S3	839
mltA	mltA;	Membrane-bound lytic murein transglycosylase A;hypothetical protein	839
rpsE	rpsE	30S ribosomal protein S5	839
ndhF~~~coxM	;ndhF;coxM	hypothetical protein;Nicotinate dehydrogenase FAD-subunit;Carbon monoxide dehydrogenase medium chain	839
rlmH_2~~~rlmH~~~rlmH_1	rlmH_2;rlmH;rlmH_1	Ribosomal RNA large subunit methyltransferase H	839
petC	petC	Ammonia monooxygenase gamma subunit	839
rpsQ	rpsQ	30S ribosomal protein S17	839
metR~~~hdfR_3	metR;hdfR_3	HTH-type transcriptional regulator MetR;HTH-type transcriptional regulator HdfR	839
group_7105		hypothetical protein	839
pal_5~~~yiaD_2~~~pal_6~~~pal_2	pal_5;;yiaD_2;pal_6;pal_2	Peptidoglycan-associated lipoprotein;hypothetical protein;putative lipoprotein YiaD	839
group_7083		hypothetical protein	839
hudA~~~FDC1	hudA;FDC1	UbiD-like decarboxylase;Ferulic acid decarboxylase 1	839
flgC_2~~~flgC~~~flgC_1	flgC_2;flgC;flgC_1	Flagellar basal-body rod protein FlgC	839
group_7011		hypothetical protein	839
rpmC	rpmC	50S ribosomal protein L29	839
nusG	nusG	Transcription termination/antitermination protein NusG	839
group_6925		hypothetical protein	839
zapE_4~~~zapE_1~~~zapE_2	zapE_4;zapE_1;zapE_2	Cell division protein ZapE	839
tolQ_3	tolQ_3	Tol-Pal system protein TolQ	839
eutC_2~~~eutC~~~eutC_1	eutC_2;;eutC;eutC_1	Ethanolamine ammonia-lyase light chain;hypothetical protein	839
mtfA	mtfA	Protein MtfA	839
hxuB~~~hxuB_1~~~hxuB_2	hxuB;hxuB_1;;hxuB_2	Heme/hemopexin transporter protein HuxB;hypothetical protein	839
group_6816		hypothetical protein	839
yfeW	yfeW;	Putative D-alanyl-D-alanine carboxypeptidase;hypothetical protein	839
group_6803		hypothetical protein	839
pdhR	;pdhR	hypothetical protein;Pyruvate dehydrogenase complex repressor	839
pxpC_3~~~pxpB_2~~~pxpB_3~~~pxpB_1	pxpC_3;pxpB_2;pxpB_3;;pxpB_1	5-oxoprolinase subunit C;5-oxoprolinase subunit B;hypothetical protein	839
hcaR_2~~~hdfR_3~~~benM_2~~~hcaR~~~hcaR_1~~~hdfR_1~~~hcaR_3~~~hdfR_8~~~hcaR_4	;hcaR_2;hdfR_3;benM_2;hcaR;hcaR_1;hdfR_1;hcaR_3;hdfR_8;hcaR_4	hypothetical protein;Hca operon transcriptional activator HcaR;HTH-type transcriptional regulator HdfR;HTH-type transcriptional regulator BenM	839
yajR_2~~~yajR_1~~~yajR	yajR_2;yajR_1;yajR	Inner membrane transport protein YajR	839
nasC~~~napA_3	;nasC;napA_3	hypothetical protein;Assimilatory nitrate reductase catalytic subunit;Periplasmic nitrate reductase	839
clpC~~~clpB_2~~~clpC_1~~~clpB_1~~~clpC_2	;clpC;clpB_2;clpC_1;clpB_1;clpC_2	hypothetical protein;Negative regulator of genetic competence ClpC/MecB;ATP-dependent Clp protease ATP-binding subunit ClpC;Chaperone protein ClpB	839
tolB_1~~~tolB	tolB_1;tolB	Tol-Pal system protein TolB	839
nudL	;nudL	hypothetical protein;putative Nudix hydrolase NudL	839
pmpR_1~~~pmpR_2~~~pmpR	pmpR_1;pmpR_2;pmpR	Transcriptional regulatory protein PmpR	839
group_6605		hypothetical protein	839
cntL	cntL	L-histidine 2-aminobutanoyltransferase	839
cntM	cntM	Pseudopaline synthase	839
cntI_1~~~cntI_2~~~cntI_3	cntI_1;cntI_2;cntI_3	Pseudopaline exporter CntI	839
lpd3~~~lpd3_1~~~lpd3_2	lpd3;;lpd3_1;lpd3_2	Dihydrolipoyl dehydrogenase 3;hypothetical protein	839
curA_1~~~yfmJ~~~yfmJ_2	curA_1;yfmJ;yfmJ_2	NADPH-dependent curcumin reductase;Putative NADP-dependent oxidoreductase YfmJ	839
group_6507		hypothetical protein	839
group_6494		hypothetical protein	839
group_6486		hypothetical protein	839
group_6470		hypothetical protein	839
mdcC~~~mdcB	mdcC;mdcB	Malonate decarboxylase acyl carrier protein;2-(5''-triphosphoribosyl)-3'-dephosphocoenzyme-A synthase	839
rnt_1~~~pyrC_1~~~rnt	rnt_1;pyrC_1;rnt	Ribonuclease T;Dihydroorotase	839
group_6433		hypothetical protein	839
group_6432		hypothetical protein	839
comR_1	;comR_1	hypothetical protein;HTH-type transcriptional repressor ComR	839
cph2~~~pdeR	;cph2;pdeR	hypothetical protein;Phytochrome-like protein cph2;Cyclic di-GMP phosphodiesterase PdeR	839
lysN~~~hisC_2	lysN;hisC_2;	2-aminoadipate transaminase;Histidinol-phosphate aminotransferase;hypothetical protein	839
group_6382		hypothetical protein	839
madA~~~madA_2~~~madA_1	madA;madA_2;madA_1	Acetyl-S-ACP:malonate ACP transferase	839
group_6329		hypothetical protein	839
oppF	oppF	Oligopeptide transport ATP-binding protein OppF	839
resA_2~~~resA_1	resA_2;;resA_1	Thiol-disulfide oxidoreductase ResA;hypothetical protein	839
rpsJ	rpsJ	30S ribosomal protein S10	839
yfcG_2~~~yfcG_4~~~yfcG_3	yfcG_2;yfcG_4;yfcG_3	Disulfide-bond oxidoreductase YfcG	839
styD~~~feaB	styD;feaB	Phenylacetaldehyde dehydrogenase	839
mdlC~~~mdlC_1~~~mdlC_2	mdlC;mdlC_1;;mdlC_2	Benzoylformate decarboxylase;hypothetical protein	839
namA~~~namA_3~~~namA_2~~~namA_1	namA;namA_3;namA_2;namA_1	NADPH dehydrogenase	839
yhfA	;yhfA	hypothetical protein;Protein YhfA	839
group_6279		hypothetical protein	839
cysM_2~~~sbnA~~~cysM_1	cysM_2;;sbnA;cysM_1	Cysteine synthase B;hypothetical protein;N-(2-amino-2-carboxyethyl)-L-glutamate synthase	839
lasB~~~lasB_1~~~lasB_2	lasB;lasB_1;lasB_2	Elastase	839
nicR	nicR;	HTH-type transcriptional repressor NicR;hypothetical protein	839
hutH_1~~~hutH_2	hutH_1;hutH_2;	Histidine ammonia-lyase;hypothetical protein	839
yadV_2~~~yadV_4~~~yadV_3~~~yadV_5	yadV_2;yadV_4;yadV_3;;yadV_5	putative fimbrial chaperone YadV;hypothetical protein	839
ydhC~~~mdtL_2~~~mdtL	ydhC;;mdtL_2;mdtL	Inner membrane transport protein YdhC;hypothetical protein;Multidrug resistance protein MdtL	839
mrpG	mrpG	Na(+)/H(+) antiporter subunit G	839
nicA	nicA;	Nicotinate dehydrogenase subunit A;hypothetical protein	839
ppc~~~adk	ppc;adk	Phosphoenolpyruvate carboxylase;Adenylate kinase	839
group_6176		Neutral ceramidase;hypothetical protein	839
yfeX	yfeX;	Dye-decolorizing peroxidase YfeX;hypothetical protein	839
group_6134		hypothetical protein	839
sufS_2~~~csdA	sufS_2;csdA	Cysteine desulfurase;Cysteine desulfurase CsdA;Cysteine desulfurase SufS	839
group_6128		hypothetical protein	839
group_6111		hypothetical protein	839
yhaI~~~yhaH	yhaI;yhaH;	Inner membrane protein YhaI;Inner membrane protein YhaH;hypothetical protein	839
osmC	osmC	Peroxiredoxin OsmC	839
group_6080		hypothetical protein	839
sttH_2~~~nicF~~~sttH_1	sttH_2;nicF;;sttH_1	Streptothricin hydrolase;Maleamate amidohydrolase;hypothetical protein	839
group_6064		hypothetical protein	839
rplP	rplP	50S ribosomal protein L16	839
yihG_1~~~yihG_2	yihG_1;yihG_2	putative acyltransferase YihG	839
recJ~~~recJ_1~~~recJ_2	recJ;;recJ_1;recJ_2	Single-stranded-DNA-specific exonuclease RecJ;hypothetical protein	839
adh1	adh1	Long-chain-alcohol dehydrogenase 1	839
yfiH_2~~~yfiH_1~~~rl5	yfiH_2;yfiH_1;;rl5	Polyphenol oxidase;hypothetical protein	839
group_6049		hypothetical protein	839
rutC~~~dadA1_1~~~dadA1_4~~~dadA~~~yabJ_4	rutC;dadA1_1;dadA1_4;dadA;yabJ_4	Putative aminoacrylate peracid reductase RutC;D-amino acid dehydrogenase 1;D-amino acid dehydrogenase;2-iminobutanoate/2-iminopropanoate deaminase	839
dmdC_7~~~dmdC_6~~~dmdC_8~~~dmdC_5~~~dmdC_2~~~dmdC_9~~~dmdC_4~~~dmdC_1	dmdC_7;dmdC_6;dmdC_8;dmdC_5;dmdC_2;dmdC_9;dmdC_4;dmdC_1	3-methylmercaptopropionyl-CoA dehydrogenase	839
pucI_3~~~pucI_1	pucI_3;;pucI_1	putative allantoin permease;hypothetical protein	839
group_6028		hypothetical protein	839
gutB~~~tdh_1~~~exuT_1~~~exuT_2~~~tdh_2	gutB;tdh_1;exuT_1;exuT_2;;tdh_2	Sorbitol dehydrogenase;L-threonine 3-dehydrogenase;Hexuronate transporter;hypothetical protein	839
lpfA	lpfA;	putative major fimbrial subunit LpfA;hypothetical protein	839
minD	minD	Septum site-determining protein MinD	839
group_5977		hypothetical protein	839
group_5974		hypothetical protein	839
baeR~~~baeR_1~~~ompR_2~~~srrA~~~rssB_2~~~baeR_2	baeR;baeR_1;ompR_2;;srrA;rssB_2;baeR_2	Transcriptional regulatory protein BaeR;Transcriptional regulatory protein OmpR;hypothetical protein;Transcriptional regulatory protein SrrA;Regulator of RpoS	839
sufE	sufE	Cysteine desulfuration protein SufE	839
rplS	rplS	50S ribosomal protein L19	839
group_5917		hypothetical protein	839
dauB	dauB	NAD(P)H-dependent anabolic L-arginine dehydrogenase DauB	839
group_5909		hypothetical protein	839
hcp1_1	hcp1_1	Protein hcp1	839
quiP_3~~~quiP_1~~~quiP_4~~~quiP_2	quiP_3;quiP_1;quiP_4;quiP_2	Acyl-homoserine lactone acylase QuiP	839
group_5876		hypothetical protein	839
mscL	mscL	Large-conductance mechanosensitive channel	839
dinF	dinF	DNA damage-inducible protein F	839
fabD_1~~~fabD_2	;fabD_1;fabD_2	hypothetical protein;Malonyl CoA-acyl carrier protein transacylase	839
rluF	rluF;	Dual-specificity RNA pseudouridine synthase RluF;hypothetical protein	839
cysW_2	;cysW_2	hypothetical protein;Sulfate transport system permease protein CysW	839
fecI_2~~~fecI_7	fecI_2;fecI_7	putative RNA polymerase sigma factor FecI	839
irtB_1~~~irtB_2~~~msbA_1~~~irtB~~~msbA_2~~~btuD_9~~~btuD_6	irtB_1;irtB_2;;msbA_1;irtB;msbA_2;btuD_9;btuD_6	Iron import ATP-binding/permease protein IrtB;hypothetical protein;Lipid A export ATP-binding/permease protein MsbA;Vitamin B12 import ATP-binding protein BtuD	839
group_5764		hypothetical protein	839
rsmJ~~~rsmJ_1~~~rsmJ_2	rsmJ;rsmJ_1;rsmJ_2	Ribosomal RNA small subunit methyltransferase J	839
group_5726		hypothetical protein	839
SIRT5~~~cobB_1	SIRT5;cobB_1;	NAD-dependent protein deacylase sirtuin-5 mitochondrial;NAD-dependent protein deacetylase;hypothetical protein	839
yaeQ	yaeQ	putative protein YaeQ	839
gstB_1~~~gst~~~gstB_3	;gstB_1;gst;gstB_3	hypothetical protein;Glutathione S-transferase GST-6.0;Glutathione S-transferase GST-4.5	839
group_5716		hypothetical protein	839
group_5713		hypothetical protein	839
hipO~~~hipO_2~~~hipO_1	hipO;;hipO_2;hipO_1	Hippurate hydrolase;hypothetical protein	839
group_5704		hypothetical protein	839
ghrB_1~~~tkrA	ghrB_1;tkrA	Glyoxylate/hydroxypyruvate reductase B	839
group_5701		hypothetical protein	839
esiB~~~ybiX	;esiB;ybiX	PKHD-type hydroxylase;Secretory immunoglobulin A-binding protein EsiB;PKHD-type hydroxylase YbiX	839
fadB_4~~~fadB_3~~~fadB_2	fadB_4;;fadB_3;fadB_2	Fatty acid oxidation complex subunit alpha;3-hydroxybutyryl-CoA dehydrogenase;hypothetical protein	839
group_5668		hypothetical protein	839
iorB_1~~~iorB_2	iorB_1;;iorB_2	Isoquinoline 1-oxidoreductase subunit beta;hypothetical protein;Membrane-bound aldehyde dehydrogenase [pyrroloquinoline-quinone]	839
yjcH_2~~~yjcH_1	yjcH_2;yjcH_1	Inner membrane protein YjcH	839
yfcG_4~~~yfcG_3~~~yfcG_1	yfcG_4;yfcG_3;;yfcG_1	Disulfide-bond oxidoreductase YfcG;hypothetical protein	839
allE	;allE	hypothetical protein;(S)-ureidoglycine aminohydrolase	839
kduD~~~hcaB_1	kduD;hcaB_1	2-dehydro-3-deoxy-D-gluconate 5-dehydrogenase;3-phenylpropionate-dihydrodiol/cinnamic acid-dihydrodiol dehydrogenase	839
ddl_2~~~ddl_3	ddl_2;ddl_3	D-alanine--D-alanine ligase	839
ftsA_2	;ftsA_2	hypothetical protein;Cell division protein FtsA	839
pyrH	pyrH	Uridylate kinase	839
group_5550		hypothetical protein	839
group_5491		hypothetical protein	839
group_5490		hypothetical protein	839
pfeS_2~~~pfeS_1	pfeS_2;pfeS_1;	Sensor protein PfeS;hypothetical protein	839
mltF_1~~~mltF_2~~~mltF_4~~~mltF_3	mltF_1;mltF_2;;mltF_4;mltF_3	Membrane-bound lytic murein transglycosylase F;hypothetical protein	839
yajO~~~yajO_1~~~tas_1~~~yajO_2	yajO;yajO_1;tas_1;;yajO_2	1-deoxyxylulose-5-phosphate synthase YajO;Protein tas;hypothetical protein	839
pagL~~~pagL_1~~~pagL_2	pagL;pagL_1;pagL_2;	Lipid A deacylase PagL;hypothetical protein	839
gntR_1~~~gntR_2	gntR_1;;gntR_2	putative D-xylose utilization operon transcriptional repressor;hypothetical protein	839
glpQ_1~~~glpQ_2	glpQ_1;;glpQ_2	Glycerophosphodiester phosphodiesterase periplasmic;hypothetical protein	839
group_5378		hypothetical protein	839
clsA~~~clsB_1~~~clsB_2~~~ywiE_1	clsA;clsB_1;;clsB_2;ywiE_1	Major cardiolipin synthase ClsA;Minor cardiolipin synthase ClsB;hypothetical protein;Cardiolipin synthase B;putative cardiolipin synthase YwiE	839
bcpA~~~prpB_2	bcpA;prpB_2;	Carboxyvinyl-carboxyphosphonate phosphorylmutase;2-methylisocitrate lyase;hypothetical protein	839
group_5376		hypothetical protein	839
group_5371		hypothetical protein	839
ftsZ_2~~~ftsZ~~~ftsZ_1	ftsZ_2;ftsZ;ftsZ_1	Cell division protein FtsZ	839
dgcN	dgcN;	Diguanylate cyclase DgcN;hypothetical protein	839
group_5341		hypothetical protein	839
group_5326		hypothetical protein	839
group_5323		hypothetical protein	839
group_5320		hypothetical protein	839
group_5278		hypothetical protein	839
group_5239		hypothetical protein	839
group_5208		hypothetical protein	839
ndk	ndk	Nucleoside diphosphate kinase	839
rplK	rplK	50S ribosomal protein L11	839
cbiG	cbiG;	Cobalt-precorrin-5A hydrolase;hypothetical protein	839
group_5174		hypothetical protein	839
fgd~~~fgd_3	fgd;fgd_3;	F420-dependent glucose-6-phosphate dehydrogenase;hypothetical protein	839
group_5132		hypothetical protein	839
oleD~~~fcl~~~oleD_2	oleD;fcl;;oleD_2	2-alkyl-3-oxoalkanoate reductase;GDP-L-fucose synthase;hypothetical protein	839
frzE~~~rcsC_7~~~rcsC_4~~~rcsC_2~~~rcsC_12	frzE;rcsC_7;rcsC_4;rcsC_2;;rcsC_12	Gliding motility regulatory protein;Sensor histidine kinase RcsC;hypothetical protein	839
fecA_1~~~fecA_2~~~fecA_3~~~fecA	fecA_1;;fecA_2;fecA_3;fecA	Fe(3+) dicitrate transport protein FecA;hypothetical protein	839
fecR_2~~~fecR_3~~~fecR_4~~~fecR_1~~~fecR_8	fecR_2;fecR_3;fecR_4;;fecR_1;fecR_8	Protein FecR;hypothetical protein	839
acrA~~~acrE_2~~~acrE_1~~~ttgA	acrA;acrE_2;acrE_1;ttgA;	Multidrug efflux pump subunit AcrA;Multidrug export protein AcrE;Toluene efflux pump periplasmic linker protein TtgA;hypothetical protein	839
group_5028		hypothetical protein	839
group_5027		hypothetical protein	839
group_5022		hypothetical protein	839
pfeA_2~~~pfeA_3~~~pfeA_1~~~fepA~~~pfeA_4	pfeA_2;;pfeA_3;pfeA_1;fepA;pfeA_4	Ferric enterobactin receptor;hypothetical protein;Ferrienterobactin receptor	839
group_5014		hypothetical protein;Putative cytochrome P450 132	839
group_5003		hypothetical protein	839
mmgC_6~~~mmgC_3~~~carC_1~~~mmgC_1	mmgC_6;;mmgC_3;carC_1;mmgC_1	Acyl-CoA dehydrogenase;hypothetical protein;Cyclohex-1-ene-1-carbonyl-CoA dehydrogenase;Caffeyl-CoA reductase-Etf complex subunit CarC	839
agaA	agaA	N-acetylgalactosamine-6-phosphate deacetylase	839
nimR_1~~~nimR_11~~~nimR_4~~~nimR_9	nimR_1;;nimR_11;nimR_4;nimR_9	HTH-type transcriptional regulator NimR;hypothetical protein	839
rlpA_2~~~rlpA_1~~~rlpA_3	rlpA_2;rlpA_1;rlpA_3	Endolytic peptidoglycan transglycosylase RlpA	839
hdfR_8~~~oxyR_2~~~hdfR_9~~~cynR_4~~~hdfR_7	hdfR_8;oxyR_2;hdfR_9;;cynR_4;hdfR_7	HTH-type transcriptional regulator HdfR;Hydrogen peroxide-inducible genes activator;hypothetical protein;HTH-type transcriptional regulator CynR	839
aroQ_2~~~aroQ	aroQ_2;aroQ	Monofunctional chorismate mutase	839
mepS~~~mepH	mepS;;mepH	Murein DD-endopeptidase MepS/Murein LD-carboxypeptidase;hypothetical protein;Murein DD-endopeptidase MepH	839
pld	;pld	hypothetical protein;Phospholipase D	839
group_4912		hypothetical protein	839
arnB_1~~~arnB_2	;arnB_1;arnB_2	putative protein;hypothetical protein;UDP-4-amino-4-deoxy-L-arabinose--oxoglutarate aminotransferase	839
plcN~~~plcN_1~~~plcN_2~~~plcN_3	plcN;plcN_1;;plcN_2;plcN_3	Non-hemolytic phospholipase C;hypothetical protein	839
ppsC_2~~~mas~~~ppsC_1	ppsC_2;;mas;ppsC_1	Phthiocerol synthesis polyketide synthase type I PpsC;hypothetical protein;Mycocerosic acid synthase	839
group_4863		hypothetical protein	839
ligA~~~ligA_1~~~ligA_2	ligA;;ligA_1;ligA_2	DNA ligase;hypothetical protein	839
paaH_1~~~paaH_2~~~mmgB	paaH_1;;paaH_2;mmgB	3-hydroxyadipyl-CoA dehydrogenase;hypothetical protein;putative 3-hydroxybutyryl-CoA dehydrogenase	839
yfcA	yfcA;	putative membrane transporter protein YfcA;hypothetical protein	839
puuP_3~~~puuP_4~~~plaP~~~puuP_2	puuP_3;puuP_4;plaP;;puuP_2	Putrescine importer PuuP;Low-affinity putrescine importer PlaP;hypothetical protein	839
group_4834		hypothetical protein	839
sigW	sigW	ECF RNA polymerase sigma factor SigW	839
group_4827		hypothetical protein	839
ybgC_1~~~ybgC_2	ybgC_1;ybgC_2	Acyl-CoA thioester hydrolase YbgC	839
prlC	prlC;	Oligopeptidase A;hypothetical protein	839
queC	queC;	7-cyano-7-deazaguanine synthase;hypothetical protein	839
baiA~~~fabG2~~~fabG_5	baiA;fabG2;fabG_5	3-alpha-hydroxycholanate dehydrogenase (NADP(+));putative oxidoreductase;3-oxoacyl-[acyl-carrier-protein] reductase FabG	839
group_4754	accB_1;;accB_2	Biotin carboxyl carrier protein of acetyl-CoA carboxylase;hypothetical protein	839
argP_3~~~argP_1~~~argP_5~~~argP_6	argP_3;argP_1;argP_5;;argP_6	HTH-type transcriptional regulator ArgP;putative HTH-type transcriptional regulator	839
nodD2_2~~~leuO_2~~~yidZ	nodD2_2;leuO_2;;yidZ	Nodulation protein D 2;HTH-type transcriptional regulator LeuO;hypothetical protein;HTH-type transcriptional regulator YidZ	839
group_4723		hypothetical protein	839
group_4718		hypothetical protein	839
flgK~~~flgJ	;flgK;flgJ	hypothetical protein;Flagellar hook-associated protein 1;Peptidoglycan hydrolase FlgJ	839
fabZ	fabZ	3-hydroxyacyl-[acyl-carrier-protein] dehydratase FabZ	839
exbD_3	exbD_3	Biopolymer transport protein ExbD	839
azoR~~~azoR_2~~~azoR_1~~~azoR_3	azoR;azoR_2;azoR_1;azoR_3	FMN-dependent NADH-azoreductase	839
stcD_1~~~stcD_2	;stcD_1;stcD_2	Metal reductase;putative N-methylproline demethylase;hypothetical protein	839
bioC	bioC	Malonyl-[acyl-carrier protein] O-methyltransferase	839
group_4604		hypothetical protein	839
pntB~~~pntA	pntB;pntA;	NAD(P) transhydrogenase subunit beta;NAD(P) transhydrogenase subunit alpha;hypothetical protein	839
group_4590		hypothetical protein	839
livH_1~~~livH_2	;livH_1;livH_2	hypothetical protein;High-affinity branched-chain amino acid transport system permease protein LivH	839
group_4564		hypothetical protein	839
group_4548		hypothetical protein	839
group_4509		hypothetical protein	839
puuB_3~~~puuB_2~~~puuB_6~~~puuB_11	puuB_3;puuB_2;puuB_6;puuB_11	Gamma-glutamylputrescine oxidoreductase	839
group_4477		hypothetical protein	839
btuB_8~~~hemR~~~btuB_3~~~cirA_2~~~btuB_10~~~btuB_4~~~btuB_13~~~btuB_5~~~btuB_2	btuB_8;hemR;;btuB_3;cirA_2;btuB_10;btuB_4;btuB_13;btuB_5;btuB_2	Vitamin B12 transporter BtuB;Hemin receptor;hypothetical protein;Colicin I receptor;putative hemoglobin and hemoglobin-haptoglobin-binding protein 2	839
group_4463		hypothetical protein	839
gntR_3	;gntR_3	hypothetical protein;putative D-xylose utilization operon transcriptional repressor	839
group_4440		hypothetical protein	839
group_4436		hypothetical protein	839
group_4417		hypothetical protein	839
xseB	xseB	Exodeoxyribonuclease 7 small subunit	839
rseP~~~rseP_1~~~rseP_2~~~mmpA	rseP;rseP_1;rseP_2;mmpA	Regulator of sigma-E protease RseP;Metalloprotease MmpA	839
group_4376	dinG_1;	3'-5' exonuclease DinG;hypothetical protein	839
group_4374		hypothetical protein	839
group_4367		hypothetical protein	839
zntR_1	zntR_1;	HTH-type transcriptional regulator ZntR;hypothetical protein	839
group_4360		hypothetical protein	839
group_4359		hypothetical protein	839
group_4357	pxpA3_1;pxpA3_2	5-oxoprolinase subunit A 3	839
group_4340		hypothetical protein	839
ycgR~~~ycgR_1~~~ycgR_2	ycgR;ycgR_1;ycgR_2	Flagellar brake protein YcgR	839
phnE_1~~~phnE_2	phnE_1;;phnE_2	Phosphate-import permease protein PhnE;hypothetical protein	839
dapE~~~dapE_1~~~dapE_2	dapE;dapE_1;dapE_2	Succinyl-diaminopimelate desuccinylase	839
pal_6~~~psaB~~~pal_5~~~pal_3~~~pal_7~~~pal_4	pal_6;;psaB;pal_5;pal_3;pal_7;pal_4	Peptidoglycan-associated lipoprotein;hypothetical protein;Photosystem I P700 chlorophyll a apoprotein A2	839
sasA_6~~~sasA_16~~~sasA_14~~~resE~~~sasA_11	sasA_6;;sasA_16;sasA_14;resE;sasA_11	Adaptive-response sensory-kinase SasA;hypothetical protein;Sensor histidine kinase ResE	839
group_4250		hypothetical protein	839
group_4246		putative phosphatase	839
group_4234		hypothetical protein	839
group_4233		putative signaling protein;hypothetical protein	839
group_4232		hypothetical protein	839
fdx_2	fdx_2	2Fe-2S ferredoxin	839
pcs_2~~~pcs_1~~~pcs	;pcs_2;pcs_1;pcs	hypothetical protein;Phosphatidylcholine synthase	839
group_4219		hypothetical protein	839
group_4215		hypothetical protein	839
yliI	yliI;	Aldose sugar dehydrogenase YliI;hypothetical protein	839
ftsQ	ftsQ	Cell division protein FtsQ	839
group_4167		hypothetical protein	839
pucI_2~~~pucI_1	pucI_2;pucI_1	putative allantoin permease	839
mltF_2~~~mltF_4~~~mltF_1	mltF_2;mltF_4;mltF_1	Membrane-bound lytic murein transglycosylase F	839
hscA~~~hscA_1~~~hscA_2	hscA;hscA_1;hscA_2	Chaperone protein HscA	839
ftsB	ftsB	Cell division protein FtsB	839
ipuC	ipuC;	Glutamate--isopropylamine ligase;hypothetical protein	839
sucD	sucD	Succinate--CoA ligase [ADP-forming] subunit alpha	839
hisG	hisG	ATP phosphoribosyltransferase	839
ompR_3	ompR_3	Transcriptional regulatory protein OmpR	839
group_4019	;mepM	hypothetical protein;Murein DD-endopeptidase MepM	839
group_4010		hypothetical protein	839
ybeZ	ybeZ	PhoH-like protein	839
group_4009		hypothetical protein	839
tsf	tsf	Elongation factor Ts	839
ydaF	ydaF;	Putative ribosomal N-acetyltransferase YdaF;hypothetical protein	839
group_3968		hypothetical protein	839
group_3953		hypothetical protein	839
cpdA_2	cpdA_2	3'5'-cyclic adenosine monophosphate phosphodiesterase CpdA	839
group_3915		hypothetical protein	839
group_3908		Putative universal stress protein	839
flgF	flgF	Flagellar basal-body rod protein FlgF	839
garR_4	;garR_4	NAD-dependent L-serine dehydrogenase;3-sulfolactaldehyde reductase;2-hydroxy-3-oxopropionate reductase	839
trmJ	trmJ	tRNA (cytidine/uridine/adenosine-2'-O-)-methyltransferase TrmJ	839
speE_1~~~speE_3	speE_1;speE_3	Polyamine aminopropyltransferase	839
malT_2~~~malT_1~~~malT_7~~~malT_6~~~csgD~~~pknK~~~malT_5~~~malT_4	malT_2;malT_1;malT_7;malT_6;csgD;;pknK;malT_5;malT_4	HTH-type transcriptional regulator MalT;putative csgAB operon transcriptional regulatory protein;hypothetical protein;Serine/threonine-protein kinase PknK	839
ompR_2~~~baeR_2~~~baeR_1~~~cpxR_1~~~srrA	ompR_2;baeR_2;baeR_1;cpxR_1;srrA	Transcriptional regulatory protein OmpR;Transcriptional regulatory protein BaeR;Transcriptional regulatory protein CpxR;Transcriptional regulatory protein SrrA	839
group_3822		hypothetical protein	839
nimR_11~~~nimR_7~~~nimR_9~~~nimR_2~~~nimR_10~~~rhaR_5	nimR_11;nimR_7;;nimR_9;nimR_2;nimR_10;rhaR_5	HTH-type transcriptional regulator NimR;hypothetical protein;HTH-type transcriptional activator RhaR	839
cheB_2~~~cheB_6~~~cheB_3~~~cheB_1~~~cheB2_2~~~cheB_5~~~cheB2~~~cheB_4	cheB_2;cheB_6;cheB_3;cheB_1;cheB2_2;cheB_5;cheB2;cheB_4	Protein-glutamate methylesterase/protein-glutamine glutaminase;Protein-glutamate methylesterase/protein-glutamine glutaminase 2	839
glnL	glnL	Sensory histidine kinase/phosphatase NtrB	839
oprD_3~~~oprD_2~~~oprD_4~~~oprD_9~~~oprD_6~~~oprD_1~~~oprD_8~~~oprD_5~~~oprD_7~~~oprD_11~~~oprD_10	;oprD_3;oprD_2;oprD_4;oprD_9;oprD_6;oprD_1;oprD_8;oprD_5;oprD_7;oprD_11;oprD_10	hypothetical protein;Porin D	839
lysA_1~~~ampD	lysA_1;;ampD	Diaminopimelate decarboxylase;hypothetical protein;16-anhydro-N-acetylmuramyl-L-alanine amidase AmpD	839
group_3790		hypothetical protein	839
group_3789		hypothetical protein	839
yjcS~~~yjcS_2~~~yjcS_1	yjcS;yjcS_2;yjcS_1	Putative alkyl/aryl-sulfatase YjcS	839
ctpB	;ctpB	hypothetical protein;Carboxy-terminal processing protease CtpB	839
group_3775		hypothetical protein	839
group_3769		hypothetical protein	839
arcA~~~arcA_2	;arcA;arcA_2	hypothetical protein;Arginine deiminase	839
group_3766		hypothetical protein	839
group_3765		hypothetical protein	839
group_3762	;hxuB_1;hxuB_2	hypothetical protein;Heme/hemopexin transporter protein HuxB	839
impA~~~impA_2~~~impA_1	impA;;impA_2;impA_1	Immunomodulating metalloprotease;hypothetical protein	839
group_3753		hypothetical protein	839
group_3742		hypothetical protein	839
group_3735		hypothetical protein	839
group_3730		hypothetical protein	839
guaA_2~~~guaA~~~guaA_1	guaA_2;guaA;guaA_1	GMP synthase [glutamine-hydrolyzing]	839
purC	purC	Phosphoribosylaminoimidazole-succinocarboxamide synthase	839
group_3723		putative sugar-binding periplasmic protein;hypothetical protein	839
dgcE~~~pdeB_1~~~pdeB_3	dgcE;;pdeB_1;pdeB_3	putative diguanylate cyclase DgcE;hypothetical protein;Cyclic di-GMP phosphodiesterase PdeB	839
group_3716		hypothetical protein	839
group_3706		hypothetical protein	839
selU	selU	tRNA 2-selenouridine synthase	839
quiP_2~~~quiP_1~~~pac~~~quiP_3~~~acyII	quiP_2;quiP_1;pac;quiP_3;acyII;	Acyl-homoserine lactone acylase QuiP;Penicillin G acylase;Penicillin acylase 2 proenzyme;hypothetical protein	839
group_3698		hypothetical protein	839
acnA_1~~~acnA_2~~~acn~~~acnA	acnA_1;acnA_2;acn;acnA;	Aconitate hydratase A;hypothetical protein	839
group_3687		hypothetical protein	839
rstB	rstB	Sensor protein RstB	839
mprA~~~phoP_1	mprA;phoP_1	Response regulator MprA;Alkaline phosphatase synthesis transcriptional regulatory protein PhoP	839
rcsB_1~~~rcsB_2	rcsB_1;rcsB_2	Transcriptional regulatory protein RcsB	839
mftC~~~albA	mftC;;albA	Putative mycofactocin radical SAM maturase MftC;hypothetical protein;Antilisterial bacteriocin subtilosin biosynthesis protein AlbA	839
group_3667		hypothetical protein	839
oprJ~~~oprJ_1~~~oprJ_2	oprJ;oprJ_1;oprJ_2	Outer membrane protein OprJ	839
group_3655		hypothetical protein	839
group_3650		hypothetical protein	839
crcB	crcB	Putative fluoride ion transporter CrcB	839
norG_1~~~norG_5~~~norG_3	norG_1;norG_5;norG_3;	HTH-type transcriptional regulator NorG;hypothetical protein	839
fadH_1~~~fadH_3~~~fadH_2	fadH_1;;fadH_3;fadH_2	24-dienoyl-CoA reductase;hypothetical protein	839
yigB	yigB	5-amino-6-(5-phospho-D-ribitylamino)uracil phosphatase YigB	839
group_3641		hypothetical protein	839
soxA~~~soxA_1~~~soxA_2	soxA;;soxA_1;soxA_2	Sarcosine oxidase subunit alpha;hypothetical protein	839
group_3635		hypothetical protein	839
lpxH_2~~~lpxH_1	lpxH_2;;lpxH_1	UDP-23-diacylglucosamine hydrolase;hypothetical protein	839
fieF	fieF	Ferrous-iron efflux pump FieF	839
rtcB_1~~~rtcB_2~~~rtcB_3	rtcB_1;;rtcB_2;rtcB_3	RNA-splicing ligase RtcB;hypothetical protein	839
rsmE	rsmE;	Ribosomal RNA small subunit methyltransferase E;hypothetical protein	839
[truncated: 26,021 more rows]

## Sheet: Table S3
Supplemental Table S3. Recombination parameters of sequence clusters BAPS 4 (phylogroup 2) and BAPS5 (phylogroup 1) estimated using mcorr. Mcorr analysis was carried out separately for each sequence cluster. The results for 1000 bootstrap replicates are shown.
Recombination parameters for BAPS4													Recombination parameters in BAPS5
group	d_sample	theta_pool	phi_pool	ratio	fbar	c	d_pool	d_clonal	theta_s	phi_s			group	d_sample	theta_pool	phi_pool	ratio	fbar	c	d_pool	d_clonal	theta_s	phi_s
all	0.00487614	0.0167945	0.0717235	4.27067	2194.12	0.293979	0.0164266	6.66553e-05	6.66612e-05	0.000284688			all	0.00317667	0.0149478	0.0311973	2.08708	8897.33	0.215565	0.0146557	2.21979e-05	2.21986e-05	4.63302e-05
boot_0	0.00484245	0.0171841	0.0917134	5.33709	1511.2	0.285098	0.0167992	7.41671e-05	7.41744e-05	0.000395876			boot_0	0.00321685	0.0162977	0.0585323	3.59144	23025	0.20144	0.0159511	4.57575e-06	4.57578e-06	1.64337e-05
boot_1	0.00477024	0.017	0.103423	6.08373	1445.27	0.284048	0.0166232	6.76832e-05	6.76893e-05	0.000411803			boot_1	0.00313446	0.0195202	0.16138	8.26732	824.84	0.162871	0.0190251	4.27966e-05	4.2799e-05	0.000353833
boot_2	0.00470511	0.0166724	0.0837673	5.0243	1866.88	0.285682	0.0163099	6.39574e-05	6.39628e-05	0.000321368			boot_2	0.00313264	0.0177115	0.104758	5.91467	1397.86	0.179168	0.0173029	3.96007e-05	3.96028e-05	0.000234238
boot_3	0.00495591	0.0186821	0.132715	7.10388	1057.24	0.268937	0.018228	7.34716e-05	7.34788e-05	0.000521984			boot_3	0.00320352	0.0158174	0.0391236	2.47346	176270	0.206757	0.0154907	8.96732e-07	8.96733e-07	2.21803e-06
boot_4	0.00500306	0.0181284	0.078652	4.3386	1479.75	0.278968	0.0177006	9.03963e-05	9.04072e-05	0.000392241			boot_4	0.00331976	0.017293	0.0694252	4.01464	2906.4	0.194915	0.0169033	3.11239e-05	3.11252e-05	0.000124956
boot_5	0.00488404	0.0171425	0.0905431	5.28178	2014.15	0.288989	0.0167595	5.7309e-05	5.73134e-05	0.000302717			boot_5	0.00307267	0.0151505	0.0578775	3.82016	128121	0.206864	0.0148506	7.99327e-07	7.99328e-07	3.05356e-06
boot_6	0.00489689	0.0175345	0.102464	5.84353	1448.58	0.282875	0.017134	6.98993e-05	6.99058e-05	0.000408496			boot_6	0.00316886	0.016725	0.0709967	4.24493	2708.56	0.192161	0.0163602	3.10329e-05	3.10342e-05	0.000131738
boot_7	0.00493885	0.0158783	0.0524478	3.30311	4990.39	0.315781	0.0155491	4.19976e-05	4.19999e-05	0.000138731			boot_7	0.00311748	0.0163008	0.055985	3.43449	2690.22	0.193435	0.015954	3.89348e-05	3.89368e-05	0.000133728
boot_8	0.00487486	0.0164087	0.054369	3.31343	2306.1	0.299924	0.0160574	8.41011e-05	8.41106e-05	0.000278694			boot_8	0.003254	0.0144545	0.018981	1.31315	286576	0.229394	0.0141812	1.18655e-06	1.18655e-06	1.55812e-06
boot_9	0.00487037	0.0167606	0.0614396	3.66571	1860.98	0.293146	0.0163942	9.11898e-05	9.12009e-05	0.000334316			boot_9	0.00328526	0.0146929	0.0171678	1.16844	2038.99	0.218432	0.0144106	0.000175962	0.000176004	0.00020565
boot_10	0.00485258	0.0180975	0.100118	5.53213	1116.01	0.270881	0.0176711	9.02635e-05	9.02744e-05	0.00049941			boot_10	0.00326762	0.014614	0.0187539	1.28328	8532.04	0.225794	0.0143347	3.99551e-05	3.99572e-05	5.12764e-05
boot_11	0.00481503	0.0175963	0.0915419	5.20234	1722.65	0.277359	0.0171929	6.42412e-05	6.42467e-05	0.000334233			boot_11	0.00332129	0.0158649	0.0341628	2.15335	270250	0.213741	0.0155363	7.00701e-07	7.00702e-07	1.50886e-06
boot_12	0.00494309	0.0153013	0.0359482	2.34936	5456.47	0.327089	0.0149954	5.68773e-05	5.68816e-05	0.000133635			boot_12	0.00318802	0.0151509	0.0349318	2.30559	8309.76	0.213543	0.0148509	2.12584e-05	2.1259e-05	4.90146e-05
boot_13	0.0049416	0.017774	0.0840555	4.72912	1590.43	0.28138	0.0173626	7.80889e-05	7.8097e-05	0.00036933			boot_13	0.00310319	0.0174066	0.0765398	4.39718	1749.45	0.180347	0.0170117	4.29038e-05	4.29063e-05	0.000188667
boot_14	0.00492319	0.0168514	0.0842237	4.99802	4500.93	0.297513	0.0164811	2.82397e-05	2.82407e-05	0.000141148			boot_14	0.00322801	0.0136614	0.0173221	1.26796	299830	0.24052	0.013417	1.24953e-06	1.24953e-06	1.58435e-06
boot_15	0.00479735	0.01669	0.0675916	4.04982	2060.32	0.290635	0.0163267	7.36545e-05	7.36618e-05	0.000298317			boot_15	0.003187	0.0155903	0.0261924	1.68004	2864.42	0.204498	0.0152729	8.01275e-05	8.01361e-05	0.000134632
boot_16	0.00484199	0.0150416	0.0344644	2.29127	227867	0.328299	0.0147459	1.40419e-06	1.40419e-06	3.21739e-06			boot_16	0.00321576	0.0142734	0.0178792	1.25263	8025.41	0.227166	0.0140068	4.38591e-05	4.38616e-05	5.49422e-05
boot_17	0.00485442	0.0155502	0.0410224	2.63807	4890.46	0.316237	0.0152343	5.37729e-05	5.37767e-05	0.000141867			boot_17	0.00311032	0.0149047	0.0304272	2.04146	18182.5	0.212241	0.0146142	1.08877e-05	1.08878e-05	2.2227e-05
boot_18	0.00496308	0.016502	0.0761441	4.61423	2928.14	0.305275	0.0161467	4.87841e-05	4.87873e-05	0.000225116			boot_18	0.00315774	0.0168541	0.0558086	3.31128	1513.78	0.188152	0.0164837	6.93534e-05	6.93598e-05	0.00022967
boot_19	0.00483923	0.0150759	0.0380842	2.52616	18356.5	0.326728	0.0147788	1.56977e-05	1.56981e-05	3.96558e-05			boot_19	0.0031844	0.0153875	0.0340916	2.21553	202043	0.211146	0.0150782	8.96924e-07	8.96925e-07	1.98717e-06
boot_20	0.00484816	0.0176651	0.134788	7.63016	1143.89	0.278142	0.0172586	6.62199e-05	6.62257e-05	0.000505313			boot_20	0.00325327	0.0189454	0.223935	11.8201	1378.75	0.175184	0.0184786	1.95489e-05	1.95494e-05	0.000231075
boot_21	0.00492401	0.0174398	0.0774768	4.44252	1236.41	0.284352	0.0170435	0.000108507	0.000108522	0.000482112			boot_21	0.00310839	0.015768	0.0571511	3.62449	255637	0.201256	0.0154433	4.07908e-07	4.07908e-07	1.47846e-06
boot_22	0.00478008	0.0184551	0.16063	8.70383	1066.52	0.263025	0.0180119	5.76709e-05	5.76754e-05	0.000501997			boot_22	0.0032311	0.0167189	0.0702658	4.20278	300000	0.197555	0.0163543	2.92891e-07	2.92891e-07	1.23096e-06
boot_23	0.00487116	0.0172336	0.067413	3.91172	1853.95	0.285643	0.0168465	8.27053e-05	8.27144e-05	0.000323555			boot_23	0.00323499	0.0148106	0.0362714	2.44901	299849	0.222705	0.0145238	5.85251e-07	5.85251e-07	1.43329e-06
boot_24	0.00478887	0.0178142	0.126475	7.0997	1438.25	0.272905	0.0174008	5.51362e-05	5.51403e-05	0.000391479			boot_24	0.00319681	0.0182711	0.0965069	5.28194	1456.66	0.17729	0.0178366	4.20125e-05	4.20148e-05	0.00022192
boot_25	0.00482848	0.0142906	0.0237654	1.66301	208338	0.344208	0.0140234	2.2724e-06	2.27241e-06	3.77903e-06			boot_25	0.00318675	0.0153565	0.0382891	2.49334	17068.1	0.211272	0.0150484	9.44143e-06	9.44154e-06	2.3541e-05
boot_26	0.00474849	0.0177707	0.123258	6.93604	1244.56	0.270829	0.0173594	6.45403e-05	6.45458e-05	0.000447692			boot_26	0.00318315	0.0154499	0.0384971	2.49174	2599.11	0.207106	0.0151381	6.04983e-05	6.05031e-05	0.000150758
boot_27	0.00494921	0.0198788	0.2489	12.5209	796.435	0.253598	0.0193655	5.11069e-05	5.11104e-05	0.000639946			boot_27	0.00312704	0.0160264	0.070102	4.37415	108645	0.199247	0.0156911	7.85382e-07	7.85383e-07	3.43538e-06
boot_28	0.00492833	0.0163185	0.0489647	3.00056	2776.31	0.30514	0.015971	7.90719e-05	7.90803e-05	0.000237286			boot_28	0.00335893	0.0142162	0.021028	1.47916	66092.7	0.240489	0.0139517	4.85832e-06	4.85835e-06	7.18625e-06
boot_29	0.00489562	0.0179859	0.136836	7.60797	1145.44	0.276015	0.0175647	6.56226e-05	6.56283e-05	0.000499299			boot_29	0.0031793	0.0135687	0.0176493	1.30074	265126	0.238473	0.0133276	1.36208e-06	1.36208e-06	1.77172e-06
boot_30	0.00490456	0.0179796	0.155636	8.65625	1310.5	0.277236	0.0175587	5.072e-05	5.07234e-05	0.000439075			boot_30	0.0032414	0.0161864	0.0455258	2.81259	2922.83	0.202247	0.0158445	4.62588e-05	4.62617e-05	0.000130115
boot_31	0.00486086	0.0164364	0.0567282	3.45138	15811.9	0.301704	0.0160839	1.18756e-05	1.18758e-05	4.09877e-05			boot_31	0.00322268	0.0148999	0.025526	1.71317	4964.44	0.217955	0.0146096	4.91536e-05	4.91568e-05	8.42139e-05
boot_32	0.00484432	0.0165548	0.0645768	3.90079	2072.39	0.295695	0.0161973	7.79024e-05	7.79104e-05	0.000303912			boot_32	0.00323274	0.0148238	0.0261099	1.76135	13906.2	0.221455	0.0145365	1.74196e-05	1.742e-05	3.06828e-05
boot_33	0.00493131	0.017319	0.103887	5.99846	1638.21	0.288706	0.0169281	6.19569e-05	6.1962e-05	0.000371677			boot_33	0.00317783	0.0158382	0.0492657	3.11055	3714.54	0.203179	0.0155107	3.3103e-05	3.31044e-05	0.000102973
boot_34	0.0048532	0.0176942	0.0905501	5.1175	1422.79	0.277446	0.0172864	7.91042e-05	7.91126e-05	0.000404859			boot_34	0.00324258	0.0151677	0.027219	1.79454	4039.44	0.215111	0.014867	5.67117e-05	5.67159e-05	0.000101779
boot_35	0.00481048	0.0162457	0.0347948	2.14179	1812.61	0.295346	0.0159012	0.000161944	0.000161979	0.000346925			boot_35	0.00305234	0.0140053	0.0196248	1.40124	3327.54	0.216936	0.0137486	8.91229e-05	8.91335e-05	0.000124898
boot_36	0.00486525	0.0171424	0.0872273	5.0884	1696.27	0.287322	0.0167593	7.00633e-05	7.00699e-05	0.000356544			boot_36	0.00319446	0.0158682	0.0587294	3.70107	3435.39	0.204022	0.0155395	3.02387e-05	3.024e-05	0.00011192
boot_37	0.00482156	0.0168183	0.0682907	4.0605	1375.38	0.288405	0.0164494	0.000108858	0.000108873	0.000442081			boot_37	0.00317609	0.0155562	0.0445033	2.86081	196133	0.208367	0.0152401	7.03652e-07	7.03653e-07	2.01302e-06
boot_38	0.0048704	0.016536	0.0579478	3.50434	2006.95	0.29711	0.0161793	9.01527e-05	9.01635e-05	0.000315964			boot_38	0.00325192	0.0156058	0.0493874	3.16468	5298.34	0.211477	0.0152877	2.39922e-05	2.3993e-05	7.59302e-05
boot_39	0.00478969	0.0171743	0.0767748	4.47032	1737.1	0.282028	0.0167899	7.58772e-05	7.58848e-05	0.00033923			boot_39	0.00320523	0.0192232	0.118755	6.17772	939.188	0.168685	0.0187428	5.24592e-05	5.24628e-05	0.000324101
boot_40	0.00476188	0.0145802	0.0279943	1.92002	14777.6	0.331721	0.0143022	2.62419e-05	2.62429e-05	5.03867e-05			boot_40	0.0031092	0.0173903	0.0778764	4.47816	1384.14	0.180367	0.0169962	5.32535e-05	5.32573e-05	0.000238495
boot_41	0.00479017	0.014763	0.0311449	2.10966	156978	0.330755	0.014478	2.23852e-06	2.23853e-06	4.72254e-06			boot_41	0.00324616	0.0153441	0.0327238	2.13267	25170.9	0.215485	0.0150365	7.67514e-06	7.67522e-06	1.63687e-05
boot_42	0.00486907	0.0170792	0.0971183	5.68635	2108.94	0.289412	0.0166989	5.09438e-05	5.09473e-05	0.000289704			boot_42	0.00328577	0.0146019	0.0263984	1.80787	130587	0.229303	0.014323	1.89038e-06	1.89039e-06	3.41759e-06
boot_43	0.00487126	0.0180133	0.128028	7.10739	1284.47	0.274357	0.0175909	6.21229e-05	6.2128e-05	0.000441568			boot_43	0.00316942	0.0182527	0.132498	7.25909	1623.31	0.176606	0.017819	2.73026e-05	2.73036e-05	0.000198199
boot_44	0.00492785	0.0154046	0.0459489	2.98281	120161	0.326375	0.0150946	2.02768e-06	2.02769e-06	6.0482e-06			boot_44	0.00319245	0.0152894	0.0394873	2.58267	18410.6	0.212611	0.0149839	8.51829e-06	8.51839e-06	2.20002e-05
boot_45	0.00492983	0.0156272	0.0627002	4.01224	4743.64	0.320387	0.0153083	3.71541e-05	3.7156e-05	0.000149079			boot_45	0.00310146	0.0199299	0.194609	9.76465	795.173	0.15818	0.019414	3.62998e-05	3.63015e-05	0.000354472
boot_46	0.00475811	0.0143998	0.0310286	2.15479	152347	0.336663	0.0141286	2.31906e-06	2.31907e-06	4.99711e-06			boot_46	0.00314322	0.0150823	0.0388011	2.57263	218780	0.212557	0.014785	7.19391e-07	7.19391e-07	1.85073e-06
boot_47	0.00495133	0.0176195	0.0851889	4.83491	1467.07	0.284125	0.0172151	8.39315e-05	8.39408e-05	0.000405847			boot_47	0.00316524	0.0143208	0.0196275	1.37056	8837.08	0.223276	0.0140525	3.56008e-05	3.56025e-05	4.87952e-05
boot_48	0.00493462	0.0167108	0.0774471	4.63456	3521.9	0.300188	0.0163466	3.942e-05	3.94221e-05	0.000182704			boot_48	0.00323279	0.0182757	0.146743	8.02941	1299.83	0.179753	0.0178409	3.14956e-05	3.1497e-05	0.000252902
boot_49	0.00484451	0.0171229	0.0799338	4.66825	1949.59	0.286564	0.0167407	6.62006e-05	6.62065e-05	0.000309068			boot_49	0.00320064	0.0205923	0.202781	9.84743	945.929	0.158424	0.020042	3.03135e-05	3.03147e-05	0.000298522
boot_50	0.00489497	0.0174303	0.0950961	5.45578	1640.85	0.284558	0.0170345	6.66443e-05	6.66502e-05	0.000363629			boot_50	0.0030024	0.0142077	0.0242418	1.70625	8427.24	0.213726	0.0139435	2.83562e-05	2.83573e-05	4.83846e-05
boot_51	0.00482386	0.0168096	0.0782775	4.65671	3694.4	0.291854	0.0164411	3.59345e-05	3.59362e-05	0.000167344			boot_51	0.00316437	0.0149662	0.0324897	2.17088	270902	0.215616	0.0146734	7.01127e-07	7.01128e-07	1.52206e-06
boot_52	0.00481728	0.0146824	0.0324963	2.21329	157969	0.334423	0.0144005	2.15566e-06	2.15566e-06	4.7711e-06			boot_52	0.00306926	0.01988	0.271741	13.669	831.257	0.157409	0.0193667	2.46621e-05	2.46629e-05	0.000337118
boot_53	0.00484354	0.0152063	0.0506699	3.33216	28135.5	0.324631	0.0149041	7.6906e-06	7.69068e-06	2.56266e-05			boot_53	0.00309978	0.0147373	0.0367616	2.49446	299270	0.214439	0.0144533	5.48499e-07	5.485e-07	1.36821e-06
boot_54	0.00484577	0.0170642	0.0883739	5.17891	1760.83	0.287598	0.0166846	6.64044e-05	6.64103e-05	0.000343933			boot_54	0.00320595	0.0141727	0.0228231	1.61036	6698.49	0.2282	0.0139098	4.1115e-05	4.11173e-05	6.62137e-05
boot_55	0.00496214	0.0187046	0.175872	9.40262	1157.57	0.269868	0.0182494	5.09386e-05	5.0942e-05	0.000478988			boot_55	0.00320477	0.019576	0.270838	13.8352	846.539	0.166862	0.019078	2.56507e-05	2.56515e-05	0.000354894
boot_56	0.00483094	0.0181452	0.129094	7.11451	1281.4	0.27017	0.0177166	6.09082e-05	6.09131e-05	0.000433367			boot_56	0.00316572	0.0144118	0.0295318	2.04915	223076	0.223831	0.0141401	9.46302e-07	9.46303e-07	1.93911e-06
boot_57	0.00487738	0.0178906	0.122012	6.81988	1468.22	0.276752	0.0174738	5.73228e-05	5.73272e-05	0.000390964			boot_57	0.0032046	0.0147386	0.023055	1.56426	3823.62	0.217921	0.0144545	6.98805e-05	6.9887e-05	0.000109322
boot_58	0.00486851	0.0164892	0.0556902	3.37738	1640.61	0.296767	0.0161344	0.000114241	0.000114258	0.000385894			boot_58	0.00316547	0.014626	0.0350111	2.39376	9947.16	0.219683	0.0143463	1.77353e-05	1.77357e-05	4.24549e-05
boot_59	0.00501211	0.0170287	0.0847548	4.97718	1743.92	0.297924	0.0166506	7.33338e-05	7.3341e-05	0.000365032			boot_59	0.00318704	0.0148039	0.024997	1.68854	4732.98	0.216731	0.0145174	5.19343e-05	5.19379e-05	8.76993e-05
boot_60	0.00497268	0.016726	0.0622638	3.72257	1517.81	0.299079	0.0163612	0.000113279	0.000113296	0.000421751			boot_60	0.0031777	0.0170827	0.0666529	3.90177	1649.16	0.187637	0.0167023	5.38434e-05	5.38473e-05	0.0002101
boot_61	0.00485997	0.0175636	0.0804941	4.58302	1538.55	0.27972	0.0171617	8.26136e-05	8.26227e-05	0.000378661			boot_61	0.00307724	0.0143169	0.0313335	2.18857	106187	0.21894	0.0140487	1.80926e-06	1.80926e-06	3.95969e-06
boot_62	0.00494101	0.0151916	0.0405225	2.66742	121616	0.331731	0.01489	2.29532e-06	2.29533e-06	6.12262e-06			boot_62	0.00322603	0.0157412	0.0372124	2.36401	4819.89	0.207472	0.0154176	3.44627e-05	3.44643e-05	8.1474e-05
boot_63	0.00480384	0.016296	0.0851946	5.22796	3324.63	0.299571	0.0159494	3.69107e-05	3.69125e-05	0.000192977			boot_63	0.00326379	0.0151675	0.0349719	2.30572	231912	0.219494	0.0148668	7.88874e-07	7.88875e-07	1.81892e-06
boot_64	0.00505075	0.0171612	0.0642818	3.74576	4211.22	0.299349	0.0167773	4.06275e-05	4.06297e-05	0.000152189			boot_64	0.00306369	0.0144039	0.0255594	1.77447	181140	0.216712	0.0141325	1.29112e-06	1.29112e-06	2.29107e-06
boot_65	0.00491206	0.0167781	0.0677806	4.03982	1951.58	0.295885	0.016411	7.99506e-05	7.99591e-05	0.000323021			boot_65	0.00319484	0.0143911	0.0249597	1.73438	6662.62	0.2242	0.0141202	3.75135e-05	3.75153e-05	6.5066e-05
boot_66	0.00483847	0.018657	0.13272	7.1137	1219.71	0.263289	0.0182041	6.17836e-05	6.17887e-05	0.000439546			boot_66	0.00310166	0.0147903	0.041334	2.79467	6102.69	0.212556	0.0145043	2.37407e-05	2.37414e-05	6.63494e-05
boot_67	0.00486466	0.0184112	0.122109	6.63232	1224.46	0.267955	0.0179701	6.76089e-05	6.7615e-05	0.000448444			boot_67	0.0031579	0.015244	0.0445392	2.92175	299758	0.211344	0.0149403	4.58964e-07	4.58964e-07	1.34098e-06
boot_68	0.00498589	0.0175455	0.111873	6.37619	1691.32	0.288477	0.0171444	5.63932e-05	5.63975e-05	0.000359601			boot_68	0.00320572	0.0153987	0.0450541	2.92584	4067.98	0.210696	0.0150889	3.36413e-05	3.36428e-05	9.84334e-05
boot_69	0.00492164	0.0159684	0.0584931	3.66304	2932.36	0.311986	0.0156355	6.33242e-05	6.33296e-05	0.000231979			boot_69	0.0031844	0.0150295	0.034509	2.29608	6567.83	0.214673	0.0147343	2.719e-05	2.7191e-05	6.24326e-05
boot_70	0.00488422	0.0172994	0.0881757	5.09705	1805.82	0.28609	0.0169093	6.53067e-05	6.53123e-05	0.0003329			boot_70	0.00316207	0.0150882	0.0357187	2.36733	129835	0.213718	0.0147906	1.32649e-06	1.32649e-06	3.14024e-06
boot_71	0.0049779	0.0168846	0.0696162	4.12305	1842	0.297893	0.0165129	8.37992e-05	8.38085e-05	0.000345547			boot_71	0.00314445	0.0150631	0.0324767	2.15604	10152.2	0.211961	0.0147666	1.84324e-05	1.84328e-05	3.9742e-05
boot_72	0.00491093	0.0182521	0.12206	6.68743	1411.69	0.273173	0.0178185	5.97169e-05	5.97216e-05	0.000399384			boot_72	0.00316555	0.0146561	0.0275229	1.87792	7434.29	0.218576	0.0143752	3.00533e-05	3.00545e-05	5.64398e-05
boot_73	0.0050076	0.0149919	0.0277909	1.85373	8424.11	0.338486	0.0146981	4.91498e-05	4.9153e-05	9.11163e-05			boot_73	0.00309878	0.0154299	0.0558679	3.62076	231320	0.204937	0.0151188	4.61634e-07	4.61634e-07	1.67147e-06
boot_74	0.00492418	0.0177783	0.0844413	4.74968	1231.23	0.279415	0.0173666	9.94613e-05	9.94745e-05	0.000472472			boot_74	0.00310728	0.0190288	0.125289	6.58417	945.103	0.165289	0.018558	4.7733e-05	4.77361e-05	0.000314302
boot_75	0.00492399	0.0164065	0.0537489	3.27608	2246.03	0.302845	0.0160553	8.85548e-05	8.85653e-05	0.000290147			boot_75	0.00320448	0.0158437	0.0545994	3.44613	32140.2	0.206349	0.0155159	3.52114e-06	3.52115e-06	1.21344e-05
boot_76	0.00482662	0.0172671	0.0993662	5.75465	1891.01	0.283646	0.0168785	5.45794e-05	5.45834e-05	0.000314108			boot_76	0.00317406	0.0154534	0.0282292	1.82673	2446.39	0.205082	0.0151414	8.65954e-05	8.66054e-05	0.000158205
boot_77	0.00481272	0.0154998	0.0512743	3.30806	91557.7	0.316816	0.015186	2.29663e-06	2.29664e-06	7.59743e-06			boot_77	0.00313725	0.0145598	0.0310475	2.13242	4204.23	0.217114	0.0142825	4.64003e-05	4.64032e-05	9.89511e-05
boot_78	0.00492319	0.0159288	0.0438355	2.75197	4220.78	0.313048	0.0155975	5.88489e-05	5.88535e-05	0.000161963			boot_78	0.00310663	0.0141013	0.0276232	1.95891	25178.6	0.223959	0.013841	8.77662e-06	8.77672e-06	1.71928e-05
boot_79	0.00487019	0.0177633	0.0890816	5.01492	1496.29	0.277468	0.0173523	7.6766e-05	7.67739e-05	0.000385015			boot_79	0.00315748	0.0156821	0.0403068	2.57024	8309.68	0.204617	0.0153609	1.80676e-05	1.8068e-05	4.64391e-05
boot_80	0.00494715	0.0170189	0.0754176	4.4314	1717.55	0.293802	0.0166413	8.19918e-05	8.20007e-05	0.000363378			boot_80	0.0031472	0.015023	0.0391538	2.60626	188263	0.213644	0.014728	8.30577e-07	8.30578e-07	2.1647e-06
boot_81	0.00497573	0.0152161	0.0423802	2.78521	10160.8	0.332456	0.0149136	2.63973e-05	2.63983e-05	7.35248e-05			boot_81	0.00326267	0.0191863	0.120878	6.30026	1154.44	0.172501	0.0187077	4.29919e-05	4.29943e-05	0.000270876
boot_82	0.00484044	0.0168908	0.0864964	5.12091	3593.45	0.291587	0.0165188	3.35517e-05	3.35532e-05	0.000171823			boot_82	0.00313275	0.0152194	0.0366612	2.40884	187512	0.209969	0.0149167	8.82604e-07	8.82605e-07	2.12606e-06
boot_83	0.00487349	0.0184524	0.128027	6.93827	1085.06	0.267649	0.0180093	7.28171e-05	7.28241e-05	0.000505273			boot_83	0.00306941	0.0175025	0.110996	6.3417	1034.03	0.177094	0.0171034	4.92271e-05	4.92304e-05	0.000312204
boot_84	0.00510697	0.016729	0.0722734	4.32024	3142.77	0.309993	0.016364	4.96327e-05	4.9636e-05	0.00021444			boot_84	0.00325662	0.0161891	0.0701692	4.33434	299070	0.205488	0.0158471	2.99283e-07	2.99283e-07	1.2972e-06
boot_85	0.00489317	0.0183413	0.142779	7.78458	1144.17	0.270762	0.0179034	6.25293e-05	6.25346e-05	0.000486805			boot_85	0.00317593	0.0158594	0.0449668	2.83534	4894.93	0.203077	0.015531	2.75412e-05	2.75422e-05	7.80916e-05
boot_86	0.00470898	0.0161125	0.0540417	3.35402	2652.08	0.295377	0.0157736	7.06903e-05	7.06969e-05	0.000237119			boot_86	0.00317401	0.0140702	0.025006	1.77723	39776.4	0.229464	0.0138111	6.3189e-06	6.31895e-06	1.12303e-05
boot_87	0.00493708	0.0150231	0.0290569	1.93414	39137.8	0.334764	0.0147281	9.97173e-06	9.97186e-06	1.9287e-05			boot_87	0.0032063	0.016117	0.0453562	2.81418	299955	0.203191	0.015778	4.5314e-07	4.53141e-07	1.27522e-06
boot_88	0.00491216	0.0161954	0.0683973	4.22326	17759.7	0.309465	0.015853	8.96263e-06	8.96274e-06	3.7852e-05			boot_88	0.00314398	0.0146149	0.0256052	1.75199	3896.57	0.216003	0.0143355	6.0537e-05	6.05419e-05	0.000106069
boot_89	0.00477328	0.017061	0.092583	5.42659	1349.48	0.282671	0.0166815	8.0716e-05	8.07247e-05	0.00043806			boot_89	0.0032049	0.0157054	0.0428541	2.72862	94282.4	0.208258	0.0153833	1.53368e-06	1.53368e-06	4.18484e-06
boot_90	0.00488315	0.01544	0.035691	2.31159	8584.21	0.321173	0.0151285	3.5765e-05	3.57667e-05	8.26782e-05			boot_90	0.00327144	0.0190365	0.139381	7.32175	1155.28	0.174546	0.0185653	3.74977e-05	3.74996e-05	0.000274563
boot_91	0.00495088	0.017713	0.101061	5.70547	1349.53	0.282921	0.0173043	7.68626e-05	7.68705e-05	0.000438582			boot_91	0.00317784	0.0147821	0.0331414	2.242	61423.6	0.219052	0.0144964	3.05524e-06	3.05525e-06	6.84987e-06
boot_92	0.00496234	0.0155656	0.045696	2.93571	244767	0.325374	0.0152491	1.00681e-06	1.00681e-06	2.95569e-06			boot_92	0.00324516	0.0159792	0.0425713	2.66417	148558	0.207363	0.0156458	9.91491e-07	9.91492e-07	2.64151e-06
boot_93	0.00476464	0.017765	0.127499	7.17699	1620.63	0.272531	0.0173539	4.83132e-05	4.83163e-05	0.000346766			boot_93	0.00318953	0.0138811	0.0191973	1.38298	7867.3	0.231684	0.0136289	4.15726e-05	4.15749e-05	5.74971e-05
boot_94	0.00488929	0.014061	0.023457	1.66823	195157	0.354121	0.0138022	2.52611e-06	2.52612e-06	4.21415e-06			boot_94	0.00321678	0.0168269	0.0553007	3.28645	1812.54	0.192512	0.0164577	6.00343e-05	6.00391e-05	0.000197315
boot_95	0.00495354	0.0171214	0.0696645	4.06885	2138.11	0.292906	0.0167393	7.14236e-05	7.14304e-05	0.000290639			boot_95	0.00308862	0.0161641	0.0720938	4.46013	300000	0.195184	0.0158231	2.71875e-07	2.71876e-07	1.2126e-06
boot_96	0.00489113	0.0162273	0.0573085	3.53161	4804.58	0.30623	0.0158837	3.90207e-05	3.90228e-05	0.000137813			boot_96	0.00320928	0.0149544	0.0325217	2.17473	7299.97	0.217482	0.014662	2.626e-05	2.62609e-05	5.71103e-05
boot_97	0.00481428	0.0173254	0.0998325	5.7622	1706.84	0.281755	0.0169342	5.98287e-05	5.98334e-05	0.000344772			boot_97	0.00323673	0.0170418	0.065251	3.82888	256867	0.194226	0.0166632	3.67627e-07	3.67627e-07	1.4076e-06
boot_98	0.00489033	0.0174869	0.0960223	5.49111	2351.4	0.284245	0.0170884	4.61353e-05	4.61381e-05	0.00025335			boot_98	0.00317388	0.0200466	0.320057	15.9656	838.159	0.161629	0.0195248	2.16103e-05	2.1611e-05	0.000345033
boot_99	0.00494167	0.0155115	0.0451423	2.91024	299428	0.325133	0.0151972	8.29301e-07	8.29302e-07	2.41347e-06			boot_99	0.00321631	0.0151968	0.0237812	1.56488	3821.08	0.212355	0.014895	6.76329e-05	6.7639e-05	0.000105847
boot_100	0.00488704	0.0150917	0.0409285	2.71199	223430	0.330284	0.014794	1.22084e-06	1.22084e-06	3.3109e-06			boot_100	0.00313932	0.0158009	0.0364046	2.30396	3209.68	0.200242	0.0154748	5.07867e-05	5.07901e-05	0.000117019
boot_101	0.00486852	0.0179121	0.115158	6.42905	1274.06	0.275409	0.0174943	6.96046e-05	6.9611e-05	0.000447533			boot_101	0.00307688	0.0176732	0.0759067	4.29501	1466.61	0.175777	0.0172664	5.07843e-05	5.07878e-05	0.000218134
boot_102	0.00496305	0.0173328	0.0897007	5.1752	2564.13	0.291014	0.0169413	4.63981e-05	4.6401e-05	0.000240134			boot_102	0.00311389	0.0173214	0.123197	7.11244	2275.22	0.182922	0.0169303	2.07516e-05	2.07521e-05	0.000147598
boot_103	0.00485326	0.0184734	0.126782	6.86292	980.028	0.265898	0.0180293	8.07796e-05	8.07883e-05	0.000554444			boot_103	0.00324175	0.0160375	0.0610043	3.80385	300000	0.20644	0.0157017	3.41949e-07	3.41949e-07	1.30072e-06
boot_104	0.00496943	0.0178081	0.108706	6.10431	1204.37	0.282369	0.017395	8.02808e-05	8.02894e-05	0.000490111			boot_104	0.00319529	0.0163421	0.0472818	2.89325	187710	0.199751	0.0159936	6.89417e-07	6.89418e-07	1.99466e-06
boot_105	0.00484585	0.0161381	0.0724133	4.4871	214177	0.306704	0.0157982	6.90484e-07	6.90485e-07	3.09827e-06			boot_105	0.00320183	0.0148844	0.0357993	2.40516	72732.2	0.219254	0.0145947	2.40801e-06	2.40802e-06	5.79166e-06
boot_106	0.00481049	0.0167205	0.0576296	3.44664	1287.28	0.288158	0.0163559	0.000136858	0.000136882	0.000471785			boot_106	0.00312222	0.0189775	0.137255	7.23251	913.644	0.166642	0.0185091	4.53918e-05	4.53945e-05	0.000328316
boot_107	0.00482578	0.0163566	0.0542482	3.3166	2536.99	0.29815	0.0160075	7.57305e-05	7.57381e-05	0.000251193			boot_107	0.00323424	0.0166915	0.0400473	2.39926	1510.36	0.19318	0.0163282	9.91108e-05	9.91239e-05	0.000237824
boot_108	0.00486921	0.0173243	0.0772407	4.45853	2478.78	0.285269	0.0169331	5.41717e-05	5.41756e-05	0.000241544			boot_108	0.00310363	0.0149161	0.0437275	2.93157	201326	0.212174	0.0146252	6.84467e-07	6.84467e-07	2.00656e-06
boot_109	0.00495176	0.0156685	0.0421152	2.68789	11552.6	0.321623	0.0153479	2.29021e-05	2.29028e-05	6.15601e-05			boot_109	0.00326706	0.0144179	0.0220368	1.52843	27552.9	0.230373	0.014146	1.06618e-05	1.0662e-05	1.6296e-05
boot_110	0.0049112	0.0172787	0.0788747	4.56484	2112.44	0.288128	0.0168896	6.29601e-05	6.29654e-05	0.000287427			boot_110	0.00326083	0.0151764	0.0285814	1.88328	6768.51	0.217489	0.0148754	3.27061e-05	3.27076e-05	6.15976e-05
boot_111	0.004924	0.016679	0.0935224	5.60721	2065.18	0.299411	0.0163161	5.53592e-05	5.53633e-05	0.000310434			boot_111	0.00318232	0.0166695	0.0706359	4.23743	2726.43	0.193608	0.0163071	3.11725e-05	3.11738e-05	0.000132097
boot_112	0.00479518	0.0162438	0.0667685	4.11039	2728.31	0.299077	0.0158995	5.70725e-05	5.70769e-05	0.000234608			boot_112	0.00305292	0.0143892	0.0207662	1.44318	2366.77	0.209715	0.0141183	0.000116536	0.000116554	0.000168209
boot_113	0.00475564	0.0153262	0.0387462	2.52811	198019	0.316573	0.0150192	1.38794e-06	1.38795e-06	3.50887e-06			boot_113	0.00324982	0.0156765	0.0412986	2.63443	15638.8	0.211138	0.0153555	9.74461e-06	9.74473e-06	2.56718e-05
boot_114	0.00496435	0.0185479	0.132433	7.14006	1101.6	0.27141	0.0181002	7.10412e-05	7.10479e-05	0.000507287			boot_114	0.00323887	0.0194484	0.180877	9.30035	994.582	0.169406	0.0189568	3.30744e-05	3.30759e-05	0.000307617
boot_115	0.00487725	0.0160339	0.059027	3.68139	300000	0.31066	0.0156983	6.12083e-07	6.12083e-07	2.25332e-06			boot_115	0.0032233	0.0148294	0.0271574	1.83132	5781.04	0.219518	0.0145419	3.98499e-05	3.98521e-05	7.29819e-05
boot_116	0.00493117	0.0181206	0.127237	7.02169	1212	0.275957	0.0176931	6.71772e-05	6.71832e-05	0.00047174			boot_116	0.00315353	0.0150714	0.0351942	2.33516	3871.7	0.211073	0.0147746	4.43883e-05	4.43909e-05	0.00010366
boot_117	0.00490956	0.0163005	0.0893997	5.48448	2398.69	0.305553	0.0159537	5.01684e-05	5.01718e-05	0.000275166			boot_117	0.00317652	0.0159052	0.0808186	5.08126	3454.33	0.202838	0.0155749	2.17449e-05	2.17455e-05	0.000110495
boot_118	0.00485737	0.0160774	0.055846	3.47358	2937.97	0.305746	0.0157399	6.47305e-05	6.47361e-05	0.000224866			boot_118	0.00315717	0.0169889	0.057718	3.39739	3369.85	0.18856	0.0166126	3.04458e-05	3.0447e-05	0.00010344
boot_119	0.0048036	0.016886	0.0530023	3.13883	4723.33	0.289106	0.0165142	4.1146e-05	4.11482e-05	0.000129157			boot_119	0.00307161	0.0177225	0.113909	6.42735	1743.67	0.176051	0.0173134	2.85979e-05	2.8599e-05	0.000183816
boot_120	0.00482627	0.0172132	0.107751	6.25976	1523.35	0.28416	0.016827	6.24425e-05	6.24477e-05	0.000390908			boot_120	0.00321361	0.0146861	0.0330499	2.25042	300000	0.223071	0.014404	6.37922e-07	6.37922e-07	1.43559e-06
boot_121	0.00489314	0.0179686	0.094555	5.26225	1342.26	0.275507	0.0175481	8.07571e-05	8.07658e-05	0.00042501			boot_121	0.00327833	0.0169622	0.0564135	3.32584	3712.94	0.196207	0.016587	2.96512e-05	2.96524e-05	9.86192e-05
boot_122	0.00490809	0.0169081	0.0654985	3.87379	2249.44	0.293766	0.0165353	7.16033e-05	7.16101e-05	0.000277403			boot_122	0.00320489	0.0134384	0.0161451	1.20141	299999	0.242684	0.0132018	1.33365e-06	1.33366e-06	1.60227e-06
boot_123	0.00476759	0.0161705	0.0710549	4.3941	3060.48	0.299082	0.0158292	4.75941e-05	4.75971e-05	0.000209147			boot_123	0.0032101	0.0151948	0.0320076	2.10648	10026.7	0.21452	0.0148931	1.93957e-05	1.93962e-05	4.08577e-05
boot_124	0.0049659	0.0173001	0.098258	5.67962	1825.5	0.291175	0.01691	5.94298e-05	5.94346e-05	0.000337566			boot_124	0.00314787	0.0151401	0.0265278	1.75216	4627.44	0.209502	0.0148405	4.90303e-05	4.90335e-05	8.59144e-05
boot_125	0.00493171	0.0165439	0.0723403	4.37263	2804.93	0.302389	0.0161868	5.30127e-05	5.30165e-05	0.000231821			boot_125	0.00311016	0.0164737	0.0659785	4.00508	114486	0.192903	0.0161196	7.81881e-07	7.81881e-07	3.1315e-06
boot_126	0.00484254	0.0179475	0.12679	7.06451	1131.44	0.273347	0.0175281	7.05934e-05	7.06e-05	0.000498755			boot_126	0.0031978	0.0146521	0.0332905	2.27206	6446.96	0.220938	0.0143713	2.90412e-05	2.90423e-05	6.59859e-05
boot_127	0.00487643	0.0168019	0.0755168	4.49454	2627.84	0.294457	0.0164337	5.30036e-05	5.30074e-05	0.000238244			boot_127	0.00321742	0.0182559	0.156478	8.57136	1078.42	0.178901	0.0178221	3.53567e-05	3.53584e-05	0.000303069
boot_128	0.00500073	0.0190076	0.14896	7.83685	941.039	0.266831	0.0185378	7.40242e-05	7.40315e-05	0.000580174			boot_128	0.0031957	0.0140586	0.0273959	1.94869	39096	0.231244	0.0138	5.9224e-06	5.92244e-06	1.1541e-05
boot_129	0.00493483	0.0168561	0.0596799	3.54054	1676.77	0.294823	0.0164856	0.000105636	0.00010565	0.00037406			boot_129	0.00320444	0.0177403	0.102493	5.77744	1610.23	0.183199	0.0173304	3.61638e-05	3.61656e-05	0.000208944
boot_130	0.00496888	0.016146	0.0581485	3.60143	3218.72	0.31182	0.0158057	5.8632e-05	5.86366e-05	0.000211175			boot_130	0.00310675	0.0148829	0.0369896	2.48537	182840	0.21284	0.0145934	8.92526e-07	8.92527e-07	2.21826e-06
boot_131	0.00497437	0.018522	0.148204	8.00152	1283.99	0.272993	0.0180756	5.48236e-05	5.48276e-05	0.000438705			boot_131	0.00314334	0.0175683	0.0890866	5.07086	1391.53	0.180872	0.0171662	4.69393e-05	4.69423e-05	0.000238038
boot_132	0.00483386	0.0182377	0.148955	8.16744	1258.24	0.269285	0.0178047	5.37906e-05	5.37944e-05	0.000439363			boot_132	0.00308112	0.0153724	0.0445047	2.89511	8067.39	0.203672	0.0150636	1.64261e-05	1.64264e-05	4.75563e-05
boot_133	0.00489422	0.01538	0.0461084	2.99795	12344.1	0.323875	0.0150709	1.9416e-05	1.94165e-05	5.82095e-05			boot_133	0.00317088	0.0167355	0.0630797	3.76922	2538.27	0.19186	0.0163702	3.72222e-05	3.72241e-05	0.000140306
boot_134	0.00491042	0.0183347	0.119807	6.53445	1226.73	0.27153	0.0178972	6.97489e-05	6.97554e-05	0.000455814			boot_134	0.00328202	0.0200211	0.216465	10.8118	999.323	0.167114	0.0195006	2.78557e-05	2.78567e-05	0.000301181
boot_135	0.00497706	0.0155809	0.0459815	2.95114	149545	0.325997	0.0152638	1.64392e-06	1.64393e-06	4.85146e-06			boot_135	0.00314201	0.0174796	0.0778423	4.45333	1459.27	0.18149	0.0170815	5.118e-05	5.11835e-05	0.000227937
boot_136	0.00480216	0.0186366	0.132509	7.11014	1142.3	0.261421	0.0181847	6.537e-05	6.53757e-05	0.00046483			boot_136	0.00323255	0.019152	0.112683	5.88363	1799.17	0.171791	0.0186751	2.93923e-05	2.93935e-05	0.00017294
boot_137	0.004759	0.0169892	0.0817075	4.80937	1506.81	0.282939	0.0166129	8.16737e-05	8.16826e-05	0.000392842			boot_137	0.00320303	0.0147846	0.0247938	1.67701	300000	0.220872	0.0144988	8.45217e-07	8.45218e-07	1.41743e-06
boot_138	0.00481982	0.0163724	0.0758838	4.63485	2631.73	0.298522	0.0160227	5.2333e-05	5.23367e-05	0.000242573			boot_138	0.00322757	0.0141031	0.0249247	1.76732	21376.1	0.232492	0.0138428	1.20274e-05	1.20276e-05	2.12566e-05
boot_139	0.00492598	0.0172582	0.114549	6.6374	3180.97	0.290772	0.01687	2.91274e-05	2.91285e-05	0.000193338			boot_139	0.00309685	0.0177581	0.115215	6.48804	1701.96	0.177133	0.0173474	2.92413e-05	2.92425e-05	0.000189726
boot_140	0.00488735	0.0173306	0.0947728	5.46853	1601.6	0.285636	0.0169392	6.84795e-05	6.84858e-05	0.000374516			boot_140	0.00312753	0.0154221	0.0347708	2.25461	3645.82	0.204497	0.0151113	4.69103e-05	4.69132e-05	0.000105771
boot_141	0.00483551	0.0152013	0.0383586	2.52337	93788.2	0.324407	0.0148994	3.04346e-06	3.04347e-06	7.67979e-06			boot_141	0.00308167	0.0150041	0.036257	2.41646	1803.11	0.204706	0.0147099	8.8612e-05	8.86225e-05	0.000214153
boot_142	0.00495714	0.0170546	0.0801591	4.70015	2608.41	0.295107	0.0166754	5.12225e-05	5.1226e-05	0.00024077			boot_142	0.00321201	0.0181663	0.0916251	5.0437	1560.39	0.179169	0.0177367	4.16024e-05	4.16047e-05	0.000209841
boot_143	0.00488053	0.0186248	0.13043	7.00301	966.2	0.265316	0.0181735	8.00574e-05	8.0066e-05	0.000560703			boot_143	0.00314879	0.015175	0.03704	2.44086	20538.2	0.211272	0.0148741	8.01496e-06	8.01505e-06	1.95636e-05
boot_144	0.00495512	0.0165619	0.0725018	4.37761	5931.63	0.304708	0.0162041	2.5316e-05	2.53169e-05	0.000110827			boot_144	0.00321899	0.0152194	0.0396053	2.60229	299906	0.21577	0.0149167	5.28808e-07	5.28808e-07	1.37611e-06
boot_145	0.00488038	0.0165369	0.0487498	2.94794	2466.88	0.297831	0.0161802	8.74888e-05	8.7499e-05	0.000257942			boot_145	0.00312836	0.0141851	0.0175659	1.23834	5419.04	0.221159	0.0139218	6.34726e-05	6.3478e-05	7.8607e-05
boot_146	0.00494031	0.017754	0.105459	5.93999	1405.87	0.281932	0.0173435	7.05241e-05	7.05308e-05	0.000418952			boot_146	0.0031096	0.0160962	0.038619	2.39926	3725.42	0.195255	0.015758	4.07176e-05	4.07198e-05	9.76976e-05
boot_147	0.00483086	0.0150403	0.0326174	2.16866	12694	0.326429	0.0147446	2.64063e-05	2.64072e-05	5.72684e-05			boot_147	0.00318878	0.0186032	0.125121	6.72574	1412.62	0.174147	0.018153	3.32921e-05	3.32935e-05	0.000223924
boot_148	0.00489062	0.018745	0.167911	8.95766	996.595	0.264988	0.0182879	6.05774e-05	6.05823e-05	0.000542676			boot_148	0.00308229	0.016711	0.083913	5.02142	1464.68	0.186233	0.0163468	4.66744e-05	4.66773e-05	0.000234386
boot_149	0.00478704	0.017703	0.0942469	5.32377	1768.35	0.274264	0.0172948	6.02134e-05	6.02183e-05	0.000320588			boot_149	0.00318848	0.0148548	0.028351	1.90854	14598.5	0.218089	0.0145663	1.5016e-05	1.50163e-05	2.86594e-05
boot_150	0.00483314	0.0158063	0.0409023	2.58772	1547.89	0.304843	0.0154801	0.00016422	0.000164256	0.000425049			boot_150	0.00323712	0.0166588	0.0463735	2.78372	1983.38	0.195378	0.0162968	6.59694e-05	6.59752e-05	0.000183657
boot_151	0.00483913	0.0175543	0.0990486	5.64242	1438.62	0.279112	0.0171528	7.15467e-05	7.15535e-05	0.000403735			boot_151	0.00317602	0.0144025	0.0208322	1.44643	282918	0.224695	0.0141311	1.06232e-06	1.06232e-06	1.53657e-06
boot_152	0.00481272	0.0171087	0.0784643	4.58623	1343.44	0.283593	0.0167271	9.6372e-05	9.63844e-05	0.000442041			boot_152	0.0032511	0.01535	0.0250013	1.62875	7519.18	0.214387	0.0150421	3.34238e-05	3.34253e-05	5.44416e-05
boot_153	0.00483144	0.0172175	0.0836977	4.86118	1567.18	0.283734	0.0168312	7.79951e-05	7.80032e-05	0.000379188			boot_153	0.00324635	0.0166221	0.0506308	3.046	4058.27	0.198154	0.0162617	2.99869e-05	2.99881e-05	9.13437e-05
boot_154	0.00486725	0.0166941	0.0837647	5.01763	2067.93	0.29543	0.0163306	6.06159e-05	6.06208e-05	0.000304173			boot_154	0.00317138	0.0152826	0.0460044	3.01025	51036.5	0.211607	0.0149774	2.62056e-06	2.62057e-06	7.88858e-06
boot_155	0.00491471	0.0148672	0.0344934	2.32011	10678.9	0.335734	0.0145782	3.05991e-05	3.06003e-05	7.09961e-05			boot_155	0.00313969	0.0166345	0.0591865	3.55805	1734.44	0.190093	0.0162736	5.70492e-05	5.70536e-05	0.000202999
boot_156	0.00476118	0.0164878	0.0907254	5.50258	1544.61	0.291925	0.0161331	7.27609e-05	7.2768e-05	0.000400412			boot_156	0.00324892	0.0165152	0.0386547	2.34055	1164.4	0.194432	0.0161594	0.000132843	0.000132866	0.000310979
boot_157	0.00486864	0.0147221	0.0385499	2.6185	181431	0.33712	0.0144387	1.60575e-06	1.60575e-06	4.20467e-06			boot_157	0.00308185	0.0140172	0.0215391	1.53662	299348	0.223917	0.0137601	9.4087e-07	9.40871e-07	1.44576e-06
boot_158	0.00492736	0.0175376	0.074973	4.27498	1629.99	0.283962	0.0171369	8.53684e-05	8.53781e-05	0.00036499			boot_158	0.0031974	0.0166492	0.0479601	2.88062	2493.02	0.193822	0.0162877	5.02173e-05	5.02207e-05	0.000144667
boot_159	0.00474307	0.0183437	0.140176	7.64162	1171.8	0.262436	0.0179058	5.96039e-05	5.96086e-05	0.000455506			boot_159	0.00321185	0.0158503	0.0378633	2.38881	1917.66	0.202645	0.0155222	8.32188e-05	8.3228e-05	0.000198816
boot_160	0.00488649	0.0170874	0.0874074	5.11531	3787.88	0.291137	0.0167068	3.17949e-05	3.17963e-05	0.000162648			boot_160	0.00315207	0.0149935	0.0400158	2.66888	213894	0.214394	0.0146996	7.17087e-07	7.17087e-07	1.91382e-06
boot_161	0.00483468	0.0175376	0.137485	7.83944	1883.46	0.280458	0.0171369	3.9597e-05	3.95991e-05	0.000310435			boot_161	0.00311316	0.0154348	0.0383121	2.48219	3275.01	0.203367	0.0151236	4.71049e-05	4.71079e-05	0.000116931
boot_162	0.00484652	0.0166632	0.0653632	3.92261	2322.51	0.294341	0.016301	6.86774e-05	6.86837e-05	0.000269419			boot_162	0.00312283	0.0144277	0.0268789	1.863	7440.5	0.218937	0.0141554	3.03325e-05	3.03337e-05	5.65118e-05
boot_163	0.00491406	0.0187961	0.231725	12.3284	1186.86	0.266503	0.0183365	3.7247e-05	3.72489e-05	0.000459217			boot_163	0.00316156	0.0142605	0.0290062	2.03403	300000	0.225876	0.0139944	7.17254e-07	7.17255e-07	1.45892e-06
boot_164	0.00488011	0.0171172	0.083276	4.86505	2084.47	0.289052	0.0167353	6.01376e-05	6.01424e-05	0.000292596			boot_164	0.00303169	0.0134756	0.0296452	2.19991	146045	0.228938	0.0132378	1.3862e-06	1.38621e-06	3.04954e-06
boot_165	0.00472741	0.0175538	0.0778729	4.43624	1462.43	0.271947	0.0171524	8.63623e-05	8.63722e-05	0.000383168			boot_165	0.00320465	0.0134473	0.0215154	1.59998	152140	0.242472	0.0132104	1.97241e-06	1.97241e-06	3.15582e-06
boot_166	0.00482543	0.0172812	0.0672647	3.89235	1592.53	0.281629	0.016892	9.4868e-05	9.488e-05	0.000369307			boot_166	0.00321217	0.0173431	0.096437	5.56055	1405.63	0.187375	0.0169511	4.42511e-05	4.42538e-05	0.000246075
boot_167	0.00478406	0.018213	0.167274	9.18431	1047.97	0.266714	0.0177812	5.66848e-05	5.66891e-05	0.000520651			boot_167	0.00318965	0.0147053	0.0243987	1.65918	299854	0.221112	0.0144225	8.55905e-07	8.55905e-07	1.4201e-06
boot_168	0.0049358	0.0160062	0.0580853	3.62893	9772.96	0.314102	0.0156717	1.93686e-05	1.93691e-05	7.02891e-05			boot_168	0.00321514	0.0165269	0.0688956	4.1687	14951.1	0.198532	0.0161705	5.96157e-06	5.96162e-06	2.48522e-05
boot_169	0.0048712	0.0175863	0.108026	6.14266	1728.94	0.281173	0.0171833	5.52464e-05	5.52505e-05	0.000339385			boot_169	0.00319122	0.0163491	0.0475169	2.90639	56143.1	0.199333	0.0160003	2.28859e-06	2.2886e-06	6.65156e-06
boot_170	0.00473274	0.0168582	0.0885691	5.25376	1962.83	0.284538	0.0164876	5.78485e-05	5.7853e-05	0.000303945			boot_170	0.00311419	0.0148249	0.031357	2.11516	128540	0.214136	0.0145375	1.50332e-06	1.50333e-06	3.17977e-06
boot_171	0.00486848	0.0157946	0.0504801	3.19603	3499.34	0.312022	0.0154689	6.08283e-05	6.08332e-05	0.000194425			boot_171	0.00310656	0.0195297	0.202144	10.3506	906.958	0.161852	0.019034	3.08557e-05	3.0857e-05	0.000319388
boot_172	0.00493125	0.0165714	0.0554504	3.34615	2324.09	0.300575	0.0162132	8.28906e-05	8.28998e-05	0.000277395			boot_172	0.00304352	0.0145596	0.0261246	1.79433	9029.87	0.211725	0.0142823	2.48658e-05	2.48666e-05	4.46188e-05
boot_173	0.00499816	0.0164041	0.055366	3.37513	3538.19	0.308937	0.016053	5.61528e-05	5.6157e-05	0.000189537			boot_173	0.00320448	0.0197836	0.222277	11.2354	770.703	0.164768	0.0192752	3.41729e-05	3.41745e-05	0.000383963
boot_174	0.00487519	0.0174448	0.0866357	4.96628	1300.39	0.282121	0.0170482	9.12789e-05	9.129e-05	0.000453372			boot_174	0.00319154	0.013667	0.0223941	1.63855	184644	0.237689	0.0134224	1.54588e-06	1.54588e-06	2.533e-06
boot_175	0.00487315	0.0182753	0.131502	7.19563	1246.31	0.270612	0.0178406	6.20564e-05	6.20615e-05	0.000446571			boot_175	0.00319958	0.0147573	0.0291072	1.97239	220738	0.221027	0.0144726	9.77561e-07	9.77562e-07	1.92813e-06
boot_176	0.00481498	0.0171307	0.0863066	5.03812	1676.66	0.284477	0.0167482	7.05992e-05	7.06059e-05	0.000355721			boot_176	0.00313485	0.0146385	0.0381824	2.60836	150569	0.218273	0.0143582	1.06643e-06	1.06644e-06	2.78165e-06
boot_177	0.00484276	0.0161496	0.0804529	4.98171	3214.65	0.304521	0.0158092	4.10121e-05	4.10143e-05	0.000204321			boot_177	0.00307581	0.0154461	0.0427881	2.77015	75687.1	0.203137	0.0151344	1.82377e-06	1.82377e-06	5.05213e-06
boot_178	0.0047758	0.018004	0.0863483	4.79607	982.297	0.2668	0.0175819	0.000115858	0.000115876	0.000555749			boot_178	0.0032035	0.0150099	0.0288385	1.9213	195694	0.217639	0.0147154	1.10981e-06	1.10981e-06	2.13228e-06
boot_179	0.00485574	0.0166788	0.073938	4.43306	3894.55	0.296031	0.0163159	3.65354e-05	3.65371e-05	0.000161971			boot_179	0.00316486	0.0188078	0.133118	7.07782	1089.26	0.170683	0.0183477	4.00436e-05	4.00457e-05	0.000283437
boot_180	0.00481442	0.0179263	0.105243	5.87087	1357.8	0.272062	0.0175078	7.03276e-05	7.03342e-05	0.000412923			boot_180	0.00318334	0.014716	0.0204501	1.38965	4947.72	0.217279	0.0144328	6.05607e-05	6.05656e-05	8.4165e-05
boot_181	0.00496877	0.0170813	0.0765453	4.48124	2038.81	0.294619	0.0167009	6.85731e-05	6.85794e-05	0.000307321			boot_181	0.00319033	0.0154514	0.0451593	2.92267	220752	0.210697	0.0151395	6.20614e-07	6.20614e-07	1.81385e-06
boot_182	0.00480662	0.01569	0.050808	3.23823	4045.25	0.310444	0.0153685	5.15528e-05	5.15564e-05	0.000166951			boot_182	0.0032001	0.0144697	0.0198082	1.36894	266516	0.22536	0.0141959	1.19608e-06	1.19608e-06	1.63736e-06
boot_183	0.00479403	0.0176138	0.088888	5.04649	1680.21	0.275732	0.0172096	6.73481e-05	6.73541e-05	0.000339902			boot_183	0.00312674	0.0175506	0.0826122	4.7071	1694.48	0.180348	0.0171492	4.13791e-05	4.13813e-05	0.000194786
boot_184	0.0048567	0.0162356	0.0540022	3.32617	2509.42	0.302198	0.0158915	7.78276e-05	7.78357e-05	0.000258895			boot_184	0.00326037	0.0168108	0.0498734	2.96674	1729.49	0.194828	0.0164423	7.07384e-05	7.0745e-05	0.000209882
boot_185	0.00486446	0.016506	0.0565721	3.42738	2593.55	0.298081	0.0161505	7.16608e-05	7.16677e-05	0.000245632			boot_185	0.00311452	0.0171422	0.0661751	3.86037	1788.71	0.183462	0.0167591	4.88083e-05	4.88115e-05	0.00018843
boot_186	0.00494466	0.0159726	0.0538696	3.37262	5475.91	0.31453	0.0156395	3.72685e-05	3.72703e-05	0.000125699			boot_186	0.00319618	0.0166937	0.0435201	2.60698	2637.21	0.193142	0.0163302	5.22261e-05	5.22297e-05	0.000136162
boot_187	0.00479909	0.0164333	0.0905079	5.50758	2933.1	0.296719	0.016081	3.91761e-05	3.91782e-05	0.000215777			boot_187	0.00316431	0.0165249	0.0446615	2.70268	1734.29	0.191908	0.0161686	7.5999e-05	7.60067e-05	0.000205422
boot_188	0.00487766	0.0188367	0.232811	12.3595	963.263	0.263641	0.0183752	4.51096e-05	4.51123e-05	0.000557564			boot_188	0.00311622	0.0146713	0.0276901	1.88736	299914	0.216517	0.0143899	7.32322e-07	7.32323e-07	1.38215e-06
boot_189	0.00483868	0.0163366	0.0438102	2.68173	3048.51	0.299205	0.0159883	7.83369e-05	7.83451e-05	0.0002101			boot_189	0.00324184	0.0149226	0.0263141	1.76337	300000	0.221524	0.0146315	8.06865e-07	8.06866e-07	1.42281e-06
boot_190	0.0048926	0.0177665	0.0718772	4.04567	1446.72	0.277805	0.0173553	9.8583e-05	9.8596e-05	0.000398887			boot_190	0.0032157	0.0181211	0.139067	7.67435	1076.26	0.179897	0.0176936	3.98372e-05	3.98393e-05	0.000305741
boot_191	0.00482763	0.0161676	0.0715842	4.42763	3482.01	0.303172	0.0158264	4.23306e-05	4.2333e-05	0.000187435			boot_191	0.00313221	0.0159003	0.0629505	3.95907	63463.5	0.20109	0.0155702	1.50268e-06	1.50268e-06	5.94922e-06
boot_192	0.00479763	0.0166409	0.0784042	4.71155	2210.18	0.292116	0.0162797	5.94421e-05	5.94468e-05	0.000280087			boot_192	0.00312858	0.0190429	0.125503	6.59056	1031.86	0.166486	0.0185713	4.40566e-05	4.40592e-05	0.000290375
boot_193	0.0049274	0.0153075	0.0421322	2.7524	292683	0.328424	0.0150013	9.1059e-07	9.10591e-07	2.50631e-06			boot_193	0.00318942	0.0152505	0.0279812	1.83477	3433.49	0.210041	0.0149466	6.33103e-05	6.33156e-05	0.000116169
boot_194	0.00482809	0.0153928	0.0438756	2.85041	7856.43	0.318682	0.0150832	3.13305e-05	3.13318e-05	8.93083e-05			boot_194	0.00331935	0.0153145	0.0385849	2.5195	299995	0.221142	0.015008	5.63475e-07	5.63476e-07	1.41968e-06
boot_195	0.00482826	0.014984	0.0344545	2.29942	145584	0.328565	0.0146905	2.19269e-06	2.19269e-06	5.04193e-06			boot_195	0.00317656	0.0144137	0.0282123	1.95732	206819	0.224561	0.014142	1.07306e-06	1.07306e-06	2.10033e-06
boot_196	0.0048789	0.0157344	0.0487464	3.09808	4354.02	0.314315	0.0154111	5.09741e-05	5.09776e-05	0.000157933			boot_196	0.00322198	0.0139768	0.0211351	1.51215	132346	0.234691	0.0137211	2.29849e-06	2.2985e-06	3.47568e-06
boot_197	0.00485676	0.0153024	0.0385293	2.51786	3940.36	0.320629	0.0149964	7.13541e-05	7.13609e-05	0.000179677			boot_197	0.00313102	0.0159745	0.0288986	1.80905	2490.14	0.196003	0.0156413	8.11757e-05	8.11845e-05	0.000146867
boot_198	0.00502377	0.0165863	0.0552845	3.33313	2198.67	0.305728	0.0162275	9.01329e-05	9.01438e-05	0.000300461			boot_198	0.00314405	0.0158828	0.0389639	2.45322	1741.36	0.197683	0.0155534	8.65145e-05	8.65245e-05	0.000212263
boot_199	0.00482136	0.0175457	0.1164	6.63412	1218.4	0.278206	0.0171446	7.15273e-05	7.15342e-05	0.000474566			boot_199	0.00316773	0.0158787	0.037229	2.34459	2198.41	0.199976	0.0155495	7.27429e-05	7.27499e-05	0.000170569
boot_200	0.0049764	0.017418	0.0680789	3.90853	1571.66	0.288206	0.0170227	9.88702e-05	9.88832e-05	0.000386489			boot_200	0.00321064	0.0152733	0.0426614	2.7932	234499	0.214461	0.0149685	6.25215e-07	6.25215e-07	1.74635e-06
boot_201	0.004852	0.0165752	0.0522919	3.15483	3298.95	0.29656	0.0162168	6.07611e-05	6.0766e-05	0.000191707			boot_201	0.00312045	0.0146519	0.0285151	1.94618	134977	0.217048	0.0143711	1.58296e-06	1.58296e-06	3.08073e-06
boot_202	0.0047954	0.0178389	0.129959	7.28518	1166.67	0.272451	0.0174244	6.60893e-05	6.60951e-05	0.000481515			boot_202	0.0031836	0.0154777	0.0450681	2.9118	11352.1	0.209308	0.0151648	1.20125e-05	1.20126e-05	3.49784e-05
boot_203	0.0048814	0.0176529	0.105649	5.98478	1297.89	0.279895	0.017247	7.50597e-05	7.50672e-05	0.000449261			boot_203	0.00317869	0.0149884	0.0366206	2.44325	4455.95	0.214305	0.0146948	3.75803e-05	3.75821e-05	9.18227e-05
boot_204	0.0049693	0.0162473	0.0555982	3.422	3468.2	0.310016	0.0159028	5.67875e-05	5.67918e-05	0.000194341			boot_204	0.00310599	0.0151982	0.0370586	2.43836	131395	0.208441	0.0148963	1.23287e-06	1.23287e-06	3.00617e-06
boot_205	0.004777	0.0180522	0.127323	7.05307	933.255	0.267533	0.0176279	8.32342e-05	8.32434e-05	0.000587122			boot_205	0.00324902	0.0146451	0.0253821	1.73315	18581.4	0.225451	0.0143646	1.35576e-05	1.35578e-05	2.34977e-05
boot_206	0.0047685	0.0173297	0.131104	7.56527	1421.71	0.279223	0.0169383	5.40263e-05	5.40302e-05	0.000408753			boot_206	0.0031486	0.0150608	0.0491141	3.26104	299998	0.213235	0.0147644	4.15555e-07	4.15555e-07	1.35514e-06
boot_207	0.00473985	0.0149638	0.057768	3.86051	12968.9	0.322415	0.0146711	1.42559e-05	1.42562e-05	5.50361e-05			boot_207	0.00315785	0.0151312	0.0283675	1.87476	4426.6	0.210345	0.014832	4.8147e-05	4.81501e-05	9.027e-05
boot_208	0.00503594	0.0181341	0.113178	6.24118	1322.42	0.281531	0.017706	7.12152e-05	7.1222e-05	0.000444509			boot_208	0.00326601	0.0188746	0.131717	6.97857	1027.72	0.1754	0.0184112	4.44872e-05	4.44899e-05	0.000310476
boot_209	0.00483659	0.0150082	0.0364986	2.43191	12478.4	0.327611	0.0147138	2.40836e-05	2.40844e-05	5.85711e-05			boot_209	0.00318067	0.0168242	0.0801191	4.76214	128108	0.193265	0.0164551	5.89028e-07	5.89028e-07	2.80503e-06
boot_210	0.0047845	0.0175801	0.126171	7.17692	1156.33	0.275633	0.0171775	6.87774e-05	6.87837e-05	0.000493655			boot_210	0.00313164	0.015754	0.0398652	2.53048	2139.7	0.199379	0.0154299	6.89905e-05	6.89968e-05	0.000174595
boot_211	0.00483781	0.0162026	0.0612953	3.78306	3497.9	0.302868	0.01586	4.9247e-05	4.92503e-05	0.000186317			boot_211	0.00316387	0.015172	0.0426319	2.80992	165571	0.212706	0.0148711	8.7108e-07	8.71081e-07	2.44766e-06
boot_212	0.00480264	0.0178032	0.100954	5.67056	1943.05	0.274021	0.0173904	5.13855e-05	5.1389e-05	0.000291404			boot_212	0.00311883	0.0184565	0.134669	7.2966	1604.95	0.171919	0.0180132	2.65926e-05	2.65935e-05	0.000194042
boot_213	0.00479075	0.0149817	0.0335304	2.23809	4598.6	0.322957	0.0146883	6.95211e-05	6.95275e-05	0.000155609			boot_213	0.0032215	0.0159152	0.0372089	2.33794	3736.38	0.204459	0.0155845	4.41316e-05	4.41342e-05	0.000103183
boot_214	0.00500116	0.0164468	0.0555833	3.37959	3820.57	0.308523	0.0160938	5.18332e-05	5.18368e-05	0.000175187			boot_214	0.00311129	0.0153824	0.0413444	2.68778	19153.1	0.206014	0.0150732	7.56034e-06	7.56042e-06	2.03208e-05
boot_215	0.00484471	0.0153456	0.0489161	3.18764	65395.3	0.322013	0.0150379	3.41766e-06	3.41767e-06	1.08943e-05			boot_215	0.00316708	0.014575	0.0285131	1.9563	2957.56	0.217573	0.0142972	7.20911e-05	7.20981e-05	0.000141045
boot_216	0.00470192	0.0148582	0.0343458	2.31157	83357.3	0.322549	0.0145696	3.70645e-06	3.70647e-06	8.56775e-06			boot_216	0.00313646	0.015824	0.0511151	3.23023	3506.82	0.200677	0.015497	3.32444e-05	3.32459e-05	0.000107392
boot_217	0.00490661	0.0159985	0.0640212	4.00169	160995	0.313187	0.0156644	1.06169e-06	1.0617e-06	4.24858e-06			boot_217	0.00311035	0.0146928	0.0325904	2.21812	3158.27	0.212679	0.0144105	5.78403e-05	5.78448e-05	0.000128306
boot_218	0.00489453	0.0158317	0.0565176	3.56989	4002.42	0.313563	0.0155044	4.79553e-05	4.79584e-05	0.000171206			boot_218	0.00316473	0.0145074	0.0226857	1.56374	3316.01	0.217936	0.0142321	8.06119e-05	8.06206e-05	0.000126069
boot_219	0.0048034	0.0184672	0.143761	7.78463	974.167	0.263615	0.0180234	7.08086e-05	7.08153e-05	0.000551271			boot_219	0.00310007	0.0155778	0.0610903	3.92163	243000	0.203118	0.0152608	4.01212e-07	4.01212e-07	1.5734e-06
boot_220	0.00487184	0.0170625	0.0812852	4.76396	1798.29	0.288991	0.016683	7.11661e-05	7.11729e-05	0.000339065			boot_220	0.00318465	0.0156384	0.0402757	2.57544	13682.9	0.207313	0.015319	1.11324e-05	1.11325e-05	2.86711e-05
boot_221	0.00490121	0.0155318	0.0389579	2.50827	286118	0.322051	0.0152166	9.92885e-07	9.92886e-07	2.49043e-06			boot_221	0.00321798	0.0169216	0.0582806	3.44416	1524.63	0.191161	0.0165482	6.75119e-05	6.75179e-05	0.000232542
boot_222	0.00490637	0.0176205	0.0986357	5.59777	1814.8	0.282565	0.017216	5.81543e-05	5.81588e-05	0.00032556			boot_222	0.00310554	0.018923	0.210637	11.1313	979.299	0.16701	0.0184573	2.75889e-05	2.75899e-05	0.000307111
boot_223	0.00487034	0.0168073	0.0641654	3.81771	2120.8	0.292967	0.0164389	7.67658e-05	7.67736e-05	0.000293099			boot_223	0.00324475	0.0152454	0.0301229	1.97587	222319	0.217111	0.0149417	9.46976e-07	9.46977e-07	1.8711e-06
boot_224	0.004816	0.0156256	0.0466393	2.98481	4648.38	0.312427	0.0153067	4.91251e-05	4.91283e-05	0.000146638			boot_224	0.00315765	0.0165175	0.0562186	3.40357	2397.48	0.193182	0.0161616	4.40143e-05	4.40168e-05	0.000149814
boot_225	0.00480619	0.0181007	0.140291	7.75057	1467.84	0.26992	0.0176741	4.87466e-05	4.87497e-05	0.000377838			boot_225	0.00312483	0.0147195	0.0281391	1.91169	261734	0.216413	0.0144362	8.27963e-07	8.27964e-07	1.58281e-06
boot_226	0.00488596	0.0177871	0.108921	6.12362	1110.18	0.27768	0.017375	8.48214e-05	8.4831e-05	0.000519472			boot_226	0.00317465	0.0153461	0.0396685	2.58492	5133.12	0.209528	0.0150384	2.99652e-05	2.99664e-05	7.74607e-05
boot_227	0.0047757	0.0150774	0.038816	2.57446	177992	0.323043	0.0147802	1.56208e-06	1.56208e-06	4.02152e-06			boot_227	0.00320644	0.0142629	0.0227297	1.59363	11771.7	0.227785	0.0139967	2.35857e-05	2.35864e-05	3.75881e-05
boot_228	0.00474991	0.0159876	0.0652757	4.0829	300000	0.30341	0.0156539	5.334e-07	5.33401e-07	2.17782e-06			boot_228	0.00313447	0.016479	0.037314	2.26434	2306.68	0.190988	0.0161247	6.77973e-05	6.78034e-05	0.00015353
boot_229	0.00480007	0.0161736	0.0724423	4.47906	2023.31	0.300048	0.0158321	7.09521e-05	7.09588e-05	0.000317829			boot_229	0.00312164	0.0154038	0.0314529	2.04189	2689.61	0.20314	0.0150938	6.96277e-05	6.96342e-05	0.000142186
boot_230	0.00493271	0.01743	0.0909837	5.21996	1457.04	0.286265	0.0170341	7.91013e-05	7.91096e-05	0.000412949			boot_230	0.00320597	0.0159285	0.0454037	2.85047	8370.61	0.204723	0.0155972	1.61832e-05	1.61835e-05	4.61307e-05
boot_231	0.00505391	0.0177383	0.0847464	4.77759	1415.77	0.287968	0.0173285	8.96879e-05	8.96986e-05	0.000428544			boot_231	0.00320064	0.0158409	0.0366414	2.31308	3054.91	0.203531	0.0155133	5.42455e-05	5.42495e-05	0.000125484
boot_232	0.00483822	0.0153024	0.0513956	3.35867	68465.8	0.322485	0.0149964	3.10486e-06	3.10487e-06	1.04282e-05			boot_232	0.00318208	0.015611	0.036722	2.35231	235788	0.208041	0.0152927	7.10431e-07	7.10431e-07	1.67116e-06
boot_233	0.00479142	0.0183958	0.140488	7.63696	1248.25	0.264533	0.0179554	5.6596e-05	5.66002e-05	0.000432254			boot_233	0.00309415	0.0146236	0.0350308	2.39551	123057	0.215636	0.0143439	1.39892e-06	1.39892e-06	3.35113e-06
boot_234	0.00482902	0.0159063	0.0731913	4.60141	6430.72	0.309026	0.0155759	2.26711e-05	2.26718e-05	0.000104322			boot_234	0.00321831	0.014444	0.0267014	1.84862	44610	0.226813	0.0141711	5.33575e-06	5.33579e-06	9.86385e-06
boot_235	0.00492178	0.0143018	0.0249951	1.74768	118022	0.350517	0.0140342	3.92471e-06	3.92473e-06	6.85918e-06			boot_235	0.00307004	0.0150416	0.0367913	2.44597	38300.2	0.207971	0.0147459	4.20435e-06	4.20437e-06	1.02838e-05
boot_236	0.004864	0.0154203	0.0408024	2.64602	4368.86	0.319173	0.0151096	6.08302e-05	6.08351e-05	0.000160971			boot_236	0.00310999	0.0155378	0.0475547	3.06058	90971.7	0.20423	0.0152225	1.38266e-06	1.38266e-06	4.23174e-06
boot_237	0.00479343	0.0156361	0.058185	3.72121	2766.16	0.310005	0.0153167	6.54715e-05	6.54772e-05	0.000243654			boot_237	0.0032988	0.0161487	0.0368873	2.28423	4345.49	0.206699	0.0158083	3.93743e-05	3.93763e-05	8.99447e-05
boot_238	0.00492791	0.0164322	0.056585	3.44354	3798.15	0.304294	0.0160799	5.01627e-05	5.0166e-05	0.000172749			boot_238	0.00320466	0.0151544	0.0365744	2.41345	27403.5	0.215411	0.0148543	6.22691e-06	6.22696e-06	1.50285e-05
boot_239	0.0048262	0.0187362	0.124349	6.63685	1053.38	0.260959	0.0182795	7.57614e-05	7.5769e-05	0.000502868			boot_239	0.00321529	0.0152095	0.0319946	2.10359	5030.41	0.213656	0.0149072	3.85148e-05	3.85168e-05	8.10236e-05
boot_240	0.00484798	0.0167466	0.0916949	5.47543	2166.66	0.293687	0.0163808	5.25738e-05	5.25775e-05	0.000287885			boot_240	0.00313618	0.0155387	0.0414112	2.66504	200787	0.205974	0.0152233	7.27158e-07	7.27159e-07	1.93791e-06
boot_241	0.00497016	0.0169539	0.0712444	4.20225	1741.03	0.296123	0.0165791	8.62535e-05	8.62634e-05	0.000362501			boot_241	0.00310047	0.0134354	0.0175389	1.30542	300000	0.234835	0.013199	1.17551e-06	1.17551e-06	1.53454e-06
boot_242	0.00490855	0.0174595	0.125761	7.20305	1411.96	0.285219	0.0170623	5.88513e-05	5.8856e-05	0.000423942			boot_242	0.00312566	0.0149261	0.0296648	1.98745	13895.8	0.212787	0.0146348	1.46813e-05	1.46816e-05	2.9179e-05
boot_243	0.00495121	0.0164974	0.0498529	3.02187	3311.83	0.303901	0.0161423	6.54347e-05	6.54404e-05	0.000197753			boot_243	0.00317001	0.0183139	0.140396	7.6661	1081.74	0.175544	0.0178773	3.85134e-05	3.85154e-05	0.000295263
boot_244	0.00482138	0.0157949	0.0508302	3.21815	5259.39	0.309903	0.0154691	3.97984e-05	3.98005e-05	0.000128084			boot_244	0.00327044	0.0156924	0.0477951	3.04574	3724.51	0.210955	0.0153708	3.53522e-05	3.53539e-05	0.000107679
boot_245	0.0048555	0.0166785	0.0659732	3.95559	1708.14	0.293603	0.0163156	9.22715e-05	9.22829e-05	0.000365034			boot_245	0.00315333	0.0150826	0.0451781	2.99538	300000	0.213251	0.0147852	4.52453e-07	4.52453e-07	1.35527e-06
boot_246	0.00494674	0.0175486	0.100416	5.72214	1736.23	0.285966	0.0171474	6.04673e-05	6.04722e-05	0.00034603			boot_246	0.00305305	0.0149628	0.0299778	2.0035	2394.51	0.203771	0.0146701	8.00187e-05	8.00272e-05	0.000160334
boot_247	0.00478577	0.0149179	0.0406033	2.72177	14220.4	0.326323	0.014627	1.87726e-05	1.87731e-05	5.1096e-05			boot_247	0.00322391	0.0142741	0.0223313	1.56447	243724	0.230092	0.0140075	1.17568e-06	1.17568e-06	1.83931e-06
boot_248	0.00491101	0.0163847	0.0514958	3.14292	3514.68	0.303707	0.0160344	5.92293e-05	5.9234e-05	0.000186168			boot_248	0.00323139	0.0150239	0.0280439	1.86661	6090.83	0.217443	0.0147289	3.66599e-05	3.66616e-05	6.84331e-05
boot_249	0.00480876	0.0149441	0.0346134	2.31619	60834.6	0.327956	0.0146522	5.195e-06	5.19503e-06	1.20327e-05			boot_249	0.00311813	0.0144381	0.0243443	1.68612	3587.06	0.216336	0.0141654	6.84642e-05	6.84704e-05	0.000115449
boot_250	0.00486343	0.0154722	0.0409195	2.64471	5582.34	0.318682	0.0151595	4.75231e-05	4.75261e-05	0.000125693			boot_250	0.00327685	0.0154011	0.0357615	2.322	52333.1	0.216959	0.0150912	3.42015e-06	3.42016e-06	7.94164e-06
boot_251	0.00482558	0.0155809	0.0428213	2.74833	14037.6	0.315342	0.0152638	1.79077e-05	1.79081e-05	4.92173e-05			boot_251	0.003165	0.0142935	0.0263396	1.84277	199390	0.225584	0.0140262	1.18919e-06	1.18919e-06	2.19141e-06
boot_252	0.00502029	0.0171162	0.070321	4.10845	1974.67	0.296722	0.0167343	7.80083e-05	7.80164e-05	0.000320526			boot_252	0.00324526	0.0141753	0.02288	1.61408	52808.8	0.232971	0.0139123	5.34503e-06	5.34507e-06	8.62735e-06
boot_253	0.0048345	0.0174384	0.0998784	5.72748	1106.1	0.279791	0.0170422	9.19834e-05	9.19947e-05	0.000526898			boot_253	0.00318597	0.0152747	0.0403338	2.64055	4599.41	0.211084	0.0149699	3.3046e-05	3.30474e-05	8.72635e-05
boot_254	0.004985	0.0170688	0.0638872	3.74293	2869.55	0.296222	0.0166889	5.87824e-05	5.8787e-05	0.000220036			boot_254	0.00316486	0.0144502	0.0253739	1.75595	42719.8	0.222924	0.014177	5.73644e-06	5.73648e-06	1.0073e-05
boot_255	0.00492662	0.0183918	0.110341	5.99948	1198.02	0.271285	0.0179516	7.76934e-05	7.77014e-05	0.000466168			boot_255	0.00309554	0.0173761	0.0898151	5.16888	2669.85	0.181117	0.0169826	2.40406e-05	2.40414e-05	0.000124267
boot_256	0.00499003	0.0169259	0.0872839	5.15683	2585.31	0.299434	0.0165523	4.80893e-05	4.80924e-05	0.000248004			boot_256	0.0030983	0.0148002	0.0321949	2.1753	4567.79	0.211275	0.0145138	4.04378e-05	4.04399e-05	8.7969e-05
boot_257	0.00493977	0.0176821	0.115215	6.51592	1676.93	0.283697	0.0172748	5.43699e-05	5.43739e-05	0.000354296			boot_257	0.00315588	0.0178178	0.0812711	4.56124	1112.73	0.1783	0.0174043	6.41296e-05	6.41351e-05	0.000292536
boot_258	0.00488706	0.0179409	0.112051	6.24554	1313	0.276032	0.0175218	6.97421e-05	6.97486e-05	0.000435618			boot_258	0.00326749	0.0192375	0.187841	9.76429	1201.58	0.173027	0.0187564	2.67498e-05	2.67508e-05	0.000261203
boot_259	0.00470562	0.0167779	0.0794987	4.73829	1513.54	0.283131	0.0164108	8.26082e-05	8.26173e-05	0.000391465			boot_259	0.00307274	0.0200819	0.184213	9.17308	757.426	0.155392	0.0195582	3.972e-05	3.97221e-05	0.000364374
boot_260	0.00492849	0.01848	0.127165	6.88121	1264.11	0.270676	0.0180356	6.39988e-05	6.40042e-05	0.000440427			boot_260	0.00331016	0.019695	0.223103	11.3279	907.816	0.171183	0.0191911	3.01264e-05	3.01276e-05	0.000341283
boot_261	0.00493311	0.017574	0.0999666	5.68831	1444.44	0.28426	0.0171717	7.25051e-05	7.25121e-05	0.000412471			boot_261	0.00323364	0.0148712	0.0345796	2.32527	11114.2	0.220876	0.0145821	1.64543e-05	1.64546e-05	3.82615e-05
boot_262	0.00489849	0.0180215	0.126443	7.01624	1505.81	0.276118	0.0175986	5.41558e-05	5.41597e-05	0.000379997			boot_262	0.00318226	0.0165428	0.0600912	3.63247	2008.85	0.194143	0.0161858	4.95227e-05	4.9526e-05	0.000179901
boot_263	0.00479278	0.0160406	0.0651424	4.0611	178065	0.305141	0.0157047	9.10903e-07	9.10904e-07	3.69927e-06			boot_263	0.00318075	0.0148087	0.0305291	2.06156	80589.3	0.218893	0.014522	2.53011e-06	2.53012e-06	5.216e-06
boot_264	0.00482843	0.0154438	0.0430891	2.79005	219706	0.319031	0.0151322	1.14642e-06	1.14642e-06	3.19857e-06			boot_264	0.00318029	0.013611	0.0167688	1.23201	3632.24	0.232078	0.0133684	0.000101303	0.000101316	0.000124822
boot_265	0.00485094	0.017868	0.118721	6.64436	1306.5	0.27523	0.0174522	6.56183e-05	6.5624e-05	0.000436029			boot_265	0.00320026	0.0162291	0.0452534	2.78842	3033.57	0.199236	0.0158853	4.41206e-05	4.41232e-05	0.000123034
boot_266	0.00478124	0.0153915	0.0462329	3.00379	5033.69	0.314945	0.015082	4.56083e-05	4.56111e-05	0.000137006			boot_266	0.00328653	0.0154466	0.0305892	1.98032	2156.13	0.212224	0.0151349	9.46392e-05	9.46511e-05	0.00018744
boot_267	0.00497484	0.0161803	0.0680605	4.20637	9779.82	0.313374	0.0158386	1.66416e-05	1.6642e-05	7.00023e-05			boot_267	0.00315451	0.0174779	0.0778717	4.45543	1895.08	0.18279	0.0170799	3.97368e-05	3.97389e-05	0.000177054
boot_268	0.00490086	0.0144824	0.0261448	1.80528	264407	0.344858	0.0142081	1.65417e-06	1.65417e-06	2.98624e-06			boot_268	0.00319197	0.0152723	0.0307822	2.01557	2900.36	0.209666	0.0149675	6.80706e-05	6.80767e-05	0.000137213
boot_269	0.00498376	0.0175751	0.126576	7.20199	1411.68	0.287742	0.0171727	5.96032e-05	5.9608e-05	0.000429296			boot_269	0.00325308	0.0153755	0.0363298	2.36283	5056.45	0.214129	0.0150666	3.42086e-05	3.42102e-05	8.0833e-05
boot_270	0.00491727	0.0151757	0.0359266	2.36737	140001	0.330478	0.0148748	2.23393e-06	2.23394e-06	5.28856e-06			boot_270	0.00318177	0.0177525	0.117838	6.63784	1922.53	0.182237	0.017342	2.61939e-05	2.61949e-05	0.000173877
boot_271	0.00496358	0.0167262	0.0622694	3.72286	2525.58	0.300443	0.0163613	6.8516e-05	6.85223e-05	0.000255099			boot_271	0.00308373	0.0152579	0.0516778	3.38695	49530.5	0.206095	0.0149537	2.32119e-06	2.32119e-06	7.86175e-06
boot_272	0.00496906	0.0172079	0.0808117	4.69619	1725.03	0.292175	0.016822	7.64307e-05	7.64385e-05	0.00035897			boot_272	0.00307117	0.0148895	0.027835	1.86944	12486.3	0.209437	0.0145997	1.70241e-05	1.70245e-05	3.18262e-05
boot_273	0.00502575	0.017539	0.0708063	4.03707	1421.83	0.288844	0.0171382	0.000106139	0.000106154	0.000428551			boot_273	0.00316227	0.0158087	0.0381933	2.41597	2708.85	0.20127	0.0154824	5.77556e-05	5.776e-05	0.000139547
boot_274	0.00487058	0.017627	0.104716	5.94066	1380.52	0.279836	0.0172222	7.10699e-05	7.10767e-05	0.000422243			boot_274	0.00326395	0.0157819	0.0288789	1.82988	1992.37	0.205693	0.0154566	0.000106544	0.000106559	0.00019499
boot_275	0.00495905	0.0153032	0.0356768	2.33132	120116	0.330546	0.0149972	2.64484e-06	2.64485e-06	6.16599e-06			boot_275	0.00320232	0.01486	0.0326658	2.19823	299800	0.219734	0.0145713	6.40977e-07	6.40977e-07	1.40901e-06
boot_276	0.00488595	0.0180719	0.091861	5.08308	1299.84	0.273359	0.0176467	8.54058e-05	8.54155e-05	0.000434174			boot_276	0.0032061	0.0200157	0.174893	8.73776	877.181	0.162819	0.0194954	3.80617e-05	3.80637e-05	0.000332591
boot_277	0.00483515	0.0191094	0.249808	13.0725	907.419	0.257723	0.0186346	4.39048e-05	4.39073e-05	0.000573978			boot_277	0.00323451	0.0197244	0.190828	9.67473	1020.08	0.166978	0.0192189	3.04663e-05	3.04675e-05	0.000294765
boot_278	0.00484278	0.015659	0.0405953	2.59246	4684.44	0.3132	0.0153387	5.63265e-05	5.63307e-05	0.000146035			boot_278	0.00324976	0.0172315	0.0708141	4.10958	1812.88	0.190649	0.0168445	4.74267e-05	4.74297e-05	0.000194916
boot_279	0.0047969	0.0172697	0.0989343	5.72879	1347.34	0.280927	0.0168809	7.59224e-05	7.59301e-05	0.000434988			boot_279	0.00316076	0.0194643	0.18082	9.28984	1122.41	0.165348	0.018972	2.84988e-05	2.84999e-05	0.00026476
boot_280	0.00491318	0.0185905	0.122351	6.58138	1189.04	0.268004	0.0181408	7.01797e-05	7.01862e-05	0.000461922			boot_280	0.00322615	0.0171716	0.0571598	3.32874	2142.92	0.189801	0.0167873	4.92619e-05	4.92651e-05	0.000163991
boot_281	0.00468454	0.0155396	0.0404735	2.60454	4941.04	0.305367	0.0152241	5.12398e-05	5.12433e-05	0.000133465			boot_281	0.00322425	0.0147154	0.028035	1.90514	188710	0.223341	0.0144323	1.1998e-06	1.1998e-06	2.28579e-06
boot_282	0.00499085	0.0183948	0.0905595	4.92311	1109.7	0.273786	0.0179544	0.000103513	0.000103527	0.000509676			boot_282	0.0031924	0.0189435	0.159335	8.41103	807.922	0.170739	0.0184768	4.54478e-05	4.54505e-05	0.000382286
boot_283	0.00507336	0.018616	0.152549	8.19451	1106.06	0.27677	0.0181651	6.33333e-05	6.33387e-05	0.00051903			boot_283	0.00319008	0.0153739	0.0465864	3.03024	299836	0.21173	0.015065	4.43444e-07	4.43445e-07	1.34374e-06
boot_284	0.00483325	0.018231	0.159538	8.75095	1327.28	0.2696	0.0177983	4.76688e-05	4.76719e-05	0.000417174			boot_284	0.00320175	0.0193972	0.325819	16.7972	832.668	0.168377	0.0189082	2.17138e-05	2.17145e-05	0.000364743
boot_285	0.00486504	0.0186619	0.207901	11.1404	1389.25	0.265766	0.0182088	3.50814e-05	3.5083e-05	0.000390839			boot_285	0.00320428	0.0157209	0.0501398	3.18938	210629	0.208065	0.0153981	5.86648e-07	5.86648e-07	1.87104e-06
boot_286	0.00478189	0.0164603	0.0823594	5.00352	2082.21	0.294256	0.0161068	6.00303e-05	6.00351e-05	0.000300387			boot_286	0.00320499	0.0154254	0.0322006	2.0875	6431.76	0.210491	0.0151146	2.97858e-05	2.9787e-05	6.21805e-05
boot_287	0.00494475	0.0185098	0.106327	5.74435	1352.56	0.27084	0.018064	7.1711e-05	7.17179e-05	0.000411972			boot_287	0.00324753	0.0194403	0.197591	10.164	854.885	0.169834	0.0189492	3.53166e-05	3.53183e-05	0.000358973
boot_288	0.00495619	0.015754	0.0524289	3.32798	10672.8	0.32033	0.0154299	1.99036e-05	1.99042e-05	6.62406e-05			boot_288	0.00309651	0.0143681	0.0291636	2.02974	6935.91	0.217994	0.014098	2.97017e-05	2.97029e-05	6.02892e-05
boot_289	0.00497502	0.017148	0.107797	6.2863	2107.19	0.294766	0.0167646	4.73299e-05	4.73329e-05	0.000297549			boot_289	0.00327262	0.0152214	0.040728	2.67571	265847	0.219333	0.0149186	5.92461e-07	5.92462e-07	1.58525e-06
boot_290	0.00482463	0.0150178	0.0399807	2.66222	299931	0.327652	0.014723	9.1547e-07	9.15471e-07	2.43719e-06			boot_290	0.00315982	0.0191085	0.216158	11.3122	820.618	0.168117	0.0186337	3.26553e-05	3.26568e-05	0.000369419
boot_291	0.00487311	0.0150815	0.0376519	2.49656	23985.1	0.329058	0.0147842	1.22856e-05	1.22858e-05	3.06722e-05			boot_291	0.00310645	0.0148838	0.0341509	2.29451	171695	0.212801	0.0145941	1.02928e-06	1.02928e-06	2.36169e-06
boot_292	0.00491219	0.0159705	0.0556996	3.48766	3996.41	0.311982	0.0156375	4.87997e-05	4.88029e-05	0.000170208			boot_292	0.00323647	0.0154796	0.023267	1.50307	4296.52	0.210176	0.0151666	6.18085e-05	6.18136e-05	9.29101e-05
boot_293	0.00500962	0.0164326	0.050388	3.06634	4405.21	0.309401	0.0160803	4.97508e-05	4.97541e-05	0.000152563			boot_293	0.00323168	0.0140441	0.019055	1.3568	300000	0.234356	0.0137859	1.12799e-06	1.12799e-06	1.53046e-06
boot_294	0.00504382	0.0170617	0.0554082	3.24753	1729.89	0.297585	0.0166822	0.000113119	0.000113137	0.000367414			boot_294	0.00331539	0.0146196	0.0233947	1.60022	299948	0.231146	0.0143401	9.39524e-07	9.39525e-07	1.50345e-06
boot_295	0.00490567	0.0175188	0.0866635	4.94687	1718.78	0.28364	0.017119	6.98516e-05	6.98581e-05	0.000345579			boot_295	0.00317463	0.0145402	0.0360361	2.47838	271411	0.222533	0.0142637	6.38276e-07	6.38277e-07	1.58189e-06
boot_296	0.00486704	0.0177193	0.0933369	5.26753	1301.9	0.277656	0.0173103	8.40753e-05	8.40847e-05	0.000442919			boot_296	0.00329216	0.01426	0.0192361	1.34895	13343.3	0.233864	0.0139939	2.54384e-05	2.54392e-05	3.43163e-05
boot_297	0.00493358	0.016213	0.0552799	3.4096	2312.74	0.307194	0.0158699	8.43455e-05	8.43549e-05	0.000287617			boot_297	0.00315383	0.015492	0.0322676	2.08286	8438.86	0.206621	0.0151785	2.2225e-05	2.22257e-05	4.6293e-05
boot_298	0.00485433	0.0154661	0.0391062	2.52851	3622.35	0.316917	0.0151536	7.59813e-05	7.5989e-05	0.000192139			boot_298	0.00320382	0.0159164	0.040874	2.56805	4703.12	0.203938	0.0155856	3.18165e-05	3.18179e-05	8.17098e-05
boot_299	0.00500865	0.0166264	0.0729617	4.38829	3107.7	0.305856	0.0162658	4.84645e-05	4.84676e-05	0.00021269			boot_299	0.00319301	0.0145611	0.0250805	1.72243	10332.8	0.222229	0.0142838	2.40815e-05	2.40822e-05	4.14799e-05
boot_300	0.00490529	0.0156655	0.0401385	2.56222	4439.01	0.316943	0.015345	6.11945e-05	6.11995e-05	0.000156807			boot_300	0.00325652	0.014262	0.0222439	1.55966	254920	0.232615	0.0139958	1.14362e-06	1.14362e-06	1.78366e-06
boot_301	0.00488581	0.0183166	0.156786	8.55975	1357.88	0.271298	0.01788	4.80469e-05	4.80499e-05	0.000411295			boot_301	0.00323086	0.0144879	0.0248239	1.71342	9673.74	0.225873	0.0142134	2.6405e-05	2.6406e-05	4.52444e-05
boot_302	0.00482219	0.0175475	0.0858197	4.89071	1408.29	0.27771	0.0171463	8.37352e-05	8.37445e-05	0.00040957			boot_302	0.00319535	0.014966	0.0354461	2.36844	210598	0.217723	0.0146732	8.36985e-07	8.36986e-07	1.98235e-06
boot_303	0.00486292	0.0185824	0.13036	7.01523	920.108	0.264785	0.0181331	8.36933e-05	8.37026e-05	0.000587193			boot_303	0.00318071	0.0152419	0.0414115	2.71695	3043.45	0.210368	0.0149383	4.8328e-05	4.83311e-05	0.000131313
boot_304	0.00475363	0.0167712	0.0721333	4.30104	2117.86	0.286899	0.0164043	6.62518e-05	6.62577e-05	0.000284977			boot_304	0.00323097	0.020291	0.251591	12.3991	716.835	0.162154	0.0197565	3.26622e-05	3.26636e-05	0.000405
boot_305	0.00497541	0.0177899	0.102685	5.77207	1374.76	0.283229	0.0173777	7.46948e-05	7.47022e-05	0.000431186			boot_305	0.00308484	0.0139977	0.028987	2.07084	299997	0.224455	0.0137412	6.98798e-07	6.98799e-07	1.4471e-06
boot_306	0.00493402	0.0179095	0.0960774	5.3646	1272.6	0.278576	0.0174918	8.48433e-05	8.48529e-05	0.000455202			boot_306	0.00313952	0.0151134	0.0418286	2.76765	300000	0.211891	0.0148149	4.8572e-07	4.8572e-07	1.3443e-06
boot_307	0.00477774	0.0164966	0.0738365	4.47587	4717.33	0.294693	0.0161415	2.96831e-05	2.96843e-05	0.000132863			boot_307	0.00321144	0.0154707	0.031102	2.01038	2033.66	0.206857	0.015158	9.56871e-05	9.56993e-05	0.000192392
boot_308	0.00493995	0.0160875	0.0655819	4.07657	26949.7	0.313382	0.0157497	6.23163e-06	6.23168e-06	2.54039e-05			boot_308	0.0031554	0.0157705	0.0513522	3.25622	7433.74	0.203473	0.0154457	1.58299e-05	1.58302e-05	5.15465e-05
boot_309	0.00491361	0.0169615	0.0600103	3.53803	1577.64	0.291521	0.0165864	0.000110577	0.000110593	0.000391281			boot_309	0.00311579	0.0150145	0.0344672	2.29558	272711	0.211638	0.0147199	6.43227e-07	6.43227e-07	1.47658e-06
boot_310	0.00495808	0.0171688	0.0713146	4.15373	1586.15	0.291442	0.0167846	9.36451e-05	9.36568e-05	0.000389025			boot_310	0.00317447	0.0151904	0.0382301	2.51673	229404	0.213174	0.0148888	7.03899e-07	7.039e-07	1.77153e-06
boot_311	0.00489363	0.0180794	0.125657	6.95029	1571.4	0.27506	0.0176538	5.21107e-05	5.21143e-05	0.00036221			boot_311	0.00306126	0.0152238	0.0355457	2.33487	216737	0.205125	0.014921	7.64915e-07	7.64916e-07	1.78598e-06
boot_312	0.00487999	0.0156874	0.0455269	2.90213	4549.78	0.315253	0.015366	5.23012e-05	5.23049e-05	0.000151796			boot_312	0.00320519	0.0144804	0.022925	1.58317	2716.26	0.220213	0.0142061	9.85053e-05	9.85182e-05	0.000155971
boot_313	0.00474774	0.0167177	0.0689094	4.12194	2230.17	0.287457	0.0163532	6.58284e-05	6.58342e-05	0.000271365			boot_313	0.00321158	0.0173088	0.0547752	3.16458	1444.11	0.186215	0.0169184	7.51067e-05	7.51142e-05	0.000237705
boot_314	0.00477261	0.01558	0.0526254	3.37775	32108	0.312409	0.015263	6.28413e-06	6.28418e-06	2.12264e-05			boot_314	0.0031793	0.0164954	0.0761274	4.61505	2203.43	0.195193	0.0161405	3.57757e-05	3.57774e-05	0.000165115
boot_315	0.00492831	0.0192489	0.164033	8.52168	842.091	0.259708	0.0187673	7.33314e-05	7.33386e-05	0.000624968			boot_315	0.0030663	0.017561	0.12117	6.89995	1214.07	0.176852	0.0171592	3.8471e-05	3.8473e-05	0.000265462
boot_316	0.00485709	0.0180619	0.154749	8.56769	1169.99	0.273072	0.0176372	5.62125e-05	5.62168e-05	0.000481648			boot_316	0.0031357	0.0160627	0.0567214	3.53126	299978	0.199379	0.0157259	3.52635e-07	3.52636e-07	1.24525e-06
boot_317	0.00480212	0.0169183	0.100497	5.94014	3163.79	0.288851	0.0165451	3.2419e-05	3.24204e-05	0.000192582			boot_317	0.00324457	0.0144137	0.0211946	1.47045	5516.86	0.226469	0.0141419	5.41351e-05	5.4139e-05	7.96088e-05
boot_318	0.00478324	0.0148718	0.0407792	2.74204	10954.6	0.326889	0.0145827	2.42512e-05	2.4252e-05	6.65e-05			boot_318	0.00310062	0.015343	0.0336142	2.19085	2152.24	0.201948	0.0150354	8.05002e-05	8.05088e-05	0.000176383
boot_319	0.00483553	0.0175986	0.0749627	4.25958	1420.98	0.27722	0.0171951	9.50507e-05	9.50627e-05	0.000404927			boot_319	0.00308653	0.0140756	0.023197	1.64804	300000	0.223349	0.0138163	8.72491e-07	8.72492e-07	1.4379e-06
boot_320	0.00482031	0.0172304	0.0828289	4.80713	1681.19	0.283063	0.0168435	7.32809e-05	7.32881e-05	0.000352305			boot_320	0.00321862	0.0151974	0.0369378	2.43053	210706	0.216036	0.0148956	8.07131e-07	8.07132e-07	1.96176e-06
boot_321	0.00479303	0.0172426	0.0723068	4.1935	1879.57	0.281192	0.0168551	7.44469e-05	7.44543e-05	0.000312224			boot_321	0.00320656	0.0146392	0.0336219	2.29671	85697.8	0.223196	0.0143589	2.18974e-06	2.18974e-06	5.0292e-06
boot_322	0.00497312	0.0176528	0.0823287	4.66377	1893.55	0.285537	0.0172469	6.78828e-05	6.7889e-05	0.000316619			boot_322	0.00313586	0.0169754	0.109508	6.45094	2456.51	0.187839	0.0165997	2.18924e-05	2.1893e-05	0.000141231
boot_323	0.00488992	0.0189144	0.118086	6.24317	1003.15	0.261653	0.0184491	8.48758e-05	8.48854e-05	0.000529954			boot_323	0.00316851	0.0204508	0.340098	16.6301	754.784	0.158208	0.019908	2.24594e-05	2.24601e-05	0.000373513
boot_324	0.00494213	0.0188159	0.15512	8.24413	973.2	0.266532	0.0183554	6.7938e-05	6.79442e-05	0.000560141			boot_324	0.0032358	0.0199549	0.16867	8.45257	1102.88	0.165103	0.0194377	3.18199e-05	3.18212e-05	0.000268971
boot_325	0.00483658	0.0159875	0.0580144	3.62873	3699.03	0.306781	0.0156538	4.94547e-05	4.94579e-05	0.000179469			boot_325	0.00314547	0.0157029	0.0523782	3.33558	6234.61	0.203551	0.0153808	1.84343e-05	1.84347e-05	6.14905e-05
boot_326	0.00472061	0.0153137	0.0434726	2.83881	164189	0.314488	0.0150073	1.47638e-06	1.47638e-06	4.19118e-06			boot_326	0.00326931	0.0182217	0.161975	8.88917	1258.29	0.182403	0.0177895	2.99186e-05	2.99198e-05	0.000265962
boot_327	0.00480717	0.0155653	0.0485003	3.11593	11482	0.314385	0.0152488	1.9225e-05	1.92255e-05	5.99054e-05			boot_327	0.00314122	0.0144597	0.0244017	1.68756	74495.9	0.221242	0.0141862	3.38972e-06	3.38973e-06	5.72038e-06
boot_328	0.00491688	0.0161121	0.0468667	2.90879	4446.69	0.309447	0.0157733	5.19676e-05	5.19712e-05	0.000151173			boot_328	0.00318766	0.0152709	0.0256042	1.67667	6007.81	0.210893	0.0149661	3.97974e-05	3.97995e-05	6.67306e-05
boot_329	0.00494819	0.0160724	0.0504632	3.13974	22661.8	0.314045	0.0157352	9.65158e-06	9.65171e-06	3.03038e-05			boot_329	0.00330688	0.0198728	0.14415	7.25365	926.663	0.168865	0.0193598	4.534e-05	4.53427e-05	0.0003289
boot_330	0.00490409	0.015575	0.0368608	2.36666	2906.62	0.316879	0.0152582	0.000101149	0.000101163	0.000239418			boot_330	0.00318957	0.0156059	0.0491407	3.14886	7217.26	0.207739	0.0152878	1.73067e-05	1.73071e-05	5.44976e-05
boot_331	0.00487779	0.0167202	0.0673304	4.02689	4587.65	0.296761	0.0163556	3.42638e-05	3.42653e-05	0.000137983			boot_331	0.00310053	0.0160496	0.0422394	2.6318	8378.5	0.196467	0.0157134	1.66326e-05	1.6633e-05	4.37745e-05
boot_332	0.00499071	0.0177869	0.110623	6.21937	1633.64	0.284817	0.0173749	5.87947e-05	5.87993e-05	0.000365695			boot_332	0.00312985	0.0157216	0.0472386	3.00469	37019	0.203074	0.0153988	3.4364e-06	3.43642e-06	1.03254e-05
boot_333	0.0048327	0.0180122	0.135479	7.52153	1713.82	0.272939	0.0175898	4.36833e-05	4.36858e-05	0.000328584			boot_333	0.00321512	0.0150428	0.0386472	2.56915	300000	0.217989	0.014747	5.42505e-07	5.42505e-07	1.39378e-06
boot_334	0.00496589	0.0175363	0.0843726	4.8113	2157.49	0.287375	0.0171357	5.82731e-05	5.82776e-05	0.000280391			boot_334	0.00322022	0.0173584	0.0660337	3.80413	2313.95	0.187919	0.0169658	3.94325e-05	3.94346e-05	0.000150014
boot_335	0.00497162	0.0181016	0.114475	6.32402	1154.42	0.278048	0.017675	7.91309e-05	7.91392e-05	0.000500479			boot_335	0.00318547	0.0136526	0.0199923	1.46436	16740.5	0.236491	0.0134085	1.8953e-05	1.89534e-05	2.77546e-05
boot_336	0.00480272	0.014913	0.0357628	2.3981	19457	0.327732	0.0146223	1.5672e-05	1.56724e-05	3.75838e-05			boot_336	0.00309989	0.0150635	0.0367288	2.43826	6108.75	0.208499	0.0147669	2.65284e-05	2.65294e-05	6.46856e-05
boot_337	0.00487367	0.0162383	0.0729422	4.492	3823.1	0.304958	0.0158941	3.83235e-05	3.83254e-05	0.000172158			boot_337	0.003161	0.0189557	0.120491	6.35643	1021.71	0.168862	0.0184884	4.69255e-05	4.69285e-05	0.000298297
boot_338	0.00481248	0.0175864	0.0956117	5.43669	1489.56	0.277078	0.0171835	7.09917e-05	7.09985e-05	0.000385996			boot_338	0.00318421	0.0166739	0.051455	3.08597	1470.28	0.191337	0.0163113	7.82226e-05	7.82308e-05	0.000241417
boot_339	0.00489948	0.0177152	0.117272	6.61984	1363.91	0.28041	0.0173064	6.4739e-05	6.47446e-05	0.000428599			boot_339	0.00323336	0.0148822	0.0271856	1.82672	2977.76	0.217465	0.0145926	7.6633e-05	7.66408e-05	0.000140001
boot_340	0.00481907	0.0165044	0.0470216	2.84904	1580.22	0.292381	0.016149	0.000137666	0.000137691	0.000392287			boot_340	0.00317232	0.0178477	0.105849	5.93066	1328.23	0.180008	0.0174328	4.18018e-05	4.18041e-05	0.000247926
boot_341	0.00475103	0.017058	0.117741	6.90243	1606.28	0.282565	0.0166786	5.32848e-05	5.32886e-05	0.00036782			boot_341	0.00316008	0.014337	0.0249787	1.74225	13233.7	0.223594	0.0140681	1.87357e-05	1.87362e-05	3.26432e-05
boot_342	0.00487078	0.0165404	0.0750406	4.53682	2926.34	0.298886	0.0161835	4.8165e-05	4.81681e-05	0.00021853			boot_342	0.00316152	0.0143595	0.0244187	1.70052	7725.81	0.22258	0.0140898	3.26886e-05	3.269e-05	5.55901e-05
boot_343	0.0048829	0.0175675	0.113151	6.44094	2410	0.282868	0.0171654	3.81163e-05	3.81183e-05	0.000245517			boot_343	0.00305051	0.0162168	0.0485536	2.99404	2318.5	0.189595	0.0158735	5.05535e-05	5.05569e-05	0.000151369
boot_344	0.00492718	0.0181972	0.110914	6.09513	1060.59	0.27376	0.0177661	8.7468e-05	8.74782e-05	0.000533191			boot_344	0.00324808	0.0160695	0.0480824	2.99216	2765.91	0.204107	0.0157324	4.64804e-05	4.64833e-05	0.000139086
boot_345	0.00478634	0.0163072	0.0850069	5.21286	2748.78	0.297939	0.0159601	4.44252e-05	4.44278e-05	0.000231596			boot_345	0.00318249	0.0160441	0.0543153	3.38537	117490	0.202553	0.0157081	9.57905e-07	9.57906e-07	3.24286e-06
boot_346	0.00496404	0.0182909	0.129566	7.08364	1373.59	0.275634	0.0178554	5.86613e-05	5.86659e-05	0.000415568			boot_346	0.00316886	0.0151928	0.0374959	2.46801	215050	0.212762	0.0148911	7.6382e-07	7.6382e-07	1.88512e-06
boot_347	0.00479292	0.0162223	0.05228	3.22273	54683.2	0.301682	0.0158788	3.67713e-06	3.67715e-06	1.18504e-05			boot_347	0.00318789	0.0184969	0.147065	7.95079	1046.5	0.174852	0.0180517	3.82016e-05	3.82036e-05	0.000303749
boot_348	0.00496943	0.0164399	0.0529336	3.21982	1870.21	0.304194	0.0160873	0.000108901	0.000108917	0.000350693			boot_348	0.00330064	0.0201126	0.137282	6.8257	990.238	0.166622	0.0195873	4.43704e-05	4.4373e-05	0.000302877
boot_349	0.00487258	0.0173576	0.10083	5.80896	1551.6	0.284424	0.016965	6.6149e-05	6.61549e-05	0.000384291			boot_349	0.00322666	0.0154115	0.0504971	3.27659	253551	0.213644	0.0151012	4.90541e-07	4.90541e-07	1.6073e-06
boot_350	0.00476202	0.015782	0.0446142	2.8269	2733.84	0.304266	0.0154567	8.48824e-05	8.4892e-05	0.000239982			boot_350	0.00308567	0.0178454	0.0997271	5.5884	944.562	0.174186	0.0174307	5.99383e-05	5.99431e-05	0.000334986
boot_351	0.00489964	0.0179915	0.109536	6.08824	1067.24	0.275248	0.01757	8.76742e-05	8.76844e-05	0.000533844			boot_351	0.00313362	0.0139031	0.0193618	1.39262	9969.74	0.227765	0.0136501	3.18649e-05	3.18662e-05	4.43775e-05
boot_352	0.00484659	0.0177597	0.0843702	4.75066	1304.3	0.275516	0.0173489	9.20615e-05	9.20728e-05	0.000437406			boot_352	0.00320291	0.0202979	0.248527	12.244	775.026	0.16078	0.019763	3.02836e-05	3.02848e-05	0.000370807
boot_353	0.0047878	0.0175839	0.151594	8.62119	1781.9	0.277092	0.0171811	3.74266e-05	3.74285e-05	0.000322678			boot_353	0.0030994	0.0161924	0.0546266	3.37359	1413.54	0.191738	0.0158502	7.46186e-05	7.4626e-05	0.000251757
boot_354	0.00495213	0.0158552	0.0615811	3.88398	4825.65	0.317302	0.0155269	3.71967e-05	3.71985e-05	0.000144478			boot_354	0.00319235	0.0158467	0.043913	2.77111	5074.24	0.204304	0.0155188	2.73903e-05	2.73913e-05	7.59043e-05
boot_355	0.0048488	0.016584	0.0829885	5.00412	2409.99	0.296569	0.0162252	5.24388e-05	5.24425e-05	0.000262429			boot_355	0.00323211	0.0186074	0.201795	10.8449	960.693	0.17661	0.0181569	3.08809e-05	3.08822e-05	0.000334914
boot_356	0.0050314	0.0146472	0.0258843	1.76718	300000	0.350145	0.0143666	1.52448e-06	1.52448e-06	2.69404e-06			boot_356	0.00313662	0.0152698	0.0296729	1.94324	3773.48	0.206769	0.0149651	5.33223e-05	5.33261e-05	0.000103625
boot_357	0.0049191	0.0182893	0.11174	6.10961	962.587	0.271639	0.0178539	9.51226e-05	9.51347e-05	0.000581236			boot_357	0.00302108	0.0153295	0.0517987	3.37901	122373	0.201055	0.0150225	9.12882e-07	9.12883e-07	3.08464e-06
boot_358	0.00487121	0.0167336	0.0675458	4.03654	3864.42	0.295861	0.0163684	4.04043e-05	4.04064e-05	0.000163102			boot_358	0.00316405	0.0180035	0.110506	6.13807	1297.55	0.178058	0.0175814	4.07997e-05	4.08019e-05	0.000250445
boot_359	0.00497539	0.0168587	0.0498189	2.95509	2219.97	0.29763	0.016488	9.68912e-05	9.69037e-05	0.000286359			boot_359	0.00326103	0.0165006	0.0660931	4.0055	197046	0.201955	0.0161454	4.80946e-07	4.80946e-07	1.92643e-06
boot_360	0.00487285	0.0158	0.0451265	2.85612	3780.59	0.312104	0.015474	6.30278e-05	6.30331e-05	0.00018003			boot_360	0.0031853	0.0146455	0.0308245	2.10471	142784	0.221664	0.014365	1.4215e-06	1.42151e-06	2.99185e-06
boot_361	0.00483709	0.0188219	0.161235	8.56635	1217.45	0.261395	0.0183611	5.09014e-05	5.09048e-05	0.000436068			boot_361	0.00313898	0.0188729	0.150584	7.97887	928.124	0.168652	0.0184096	4.10915e-05	4.10938e-05	0.000327882
boot_362	0.00477806	0.0183139	0.0957442	5.22795	1007.88	0.263079	0.0178774	0.000101629	0.000101642	0.000531381			boot_362	0.00321692	0.0185194	0.122947	6.63883	1314.8	0.176318	0.0180731	3.67858e-05	3.67876e-05	0.000244226
boot_363	0.00483463	0.0166011	0.0823872	4.96275	2890.68	0.295765	0.0162416	4.39135e-05	4.39161e-05	0.000217944			boot_363	0.00323332	0.0185824	0.118291	6.36575	1370.7	0.176635	0.0181332	3.68794e-05	3.68812e-05	0.000234777
boot_364	0.00497039	0.0145268	0.0296199	2.03898	7637.73	0.346438	0.0142508	5.10568e-05	5.10602e-05	0.000104111			boot_364	0.00318673	0.0155072	0.0288291	1.85908	2757.81	0.205786	0.0151931	7.58069e-05	7.58145e-05	0.000140945
boot_365	0.00487792	0.0173788	0.0960859	5.52891	1594.16	0.284337	0.0169852	6.76151e-05	6.76212e-05	0.000373872			boot_365	0.00313377	0.0140726	0.0291358	2.0704	207706	0.226807	0.0138134	1.0232e-06	1.0232e-06	2.11843e-06
boot_366	0.00474855	0.0172026	0.0822717	4.78252	1536.81	0.278983	0.0168169	7.89671e-05	7.89754e-05	0.000377701			boot_366	0.00323308	0.0153125	0.0256515	1.6752	2464.13	0.210358	0.0150061	9.68027e-05	9.68151e-05	0.000162185
boot_367	0.00492526	0.0178078	0.130341	7.31933	1523.59	0.280974	0.0173948	5.2562e-05	5.25657e-05	0.000384746			boot_367	0.00317723	0.0147698	0.0324023	2.19383	124052	0.21927	0.0144845	1.54798e-06	1.54798e-06	3.39601e-06
boot_368	0.00481805	0.0162487	0.0625603	3.85018	3284.09	0.300701	0.0159041	5.10113e-05	5.10148e-05	0.000196416			boot_368	0.00330431	0.018901	0.174815	9.24896	997.464	0.177661	0.0184364	3.51271e-05	3.51287e-05	0.000324904
boot_369	0.00485067	0.0161989	0.061862	3.8189	1284.59	0.300124	0.0158564	0.00013112	0.000131143	0.000500821			boot_369	0.00320273	0.01536	0.0273464	1.78037	3495.92	0.209428	0.0150517	6.3843e-05	6.38485e-05	0.000113674
boot_370	0.00479696	0.0168997	0.0767249	4.54002	1574.49	0.286606	0.0165273	8.43042e-05	8.43137e-05	0.000382786			boot_370	0.00319058	0.0165923	0.0712667	4.29516	7551.64	0.195988	0.0162332	1.1273e-05	1.12731e-05	4.84199e-05
boot_371	0.00497297	0.0155473	0.0502649	3.23304	14271.9	0.325797	0.0152315	1.57092e-05	1.57095e-05	5.07895e-05			boot_371	0.00317675	0.0184063	0.113691	6.17676	1378	0.175109	0.0179654	3.74104e-05	3.74123e-05	0.000231087
boot_372	0.00497943	0.0187443	0.116918	6.23749	984.838	0.268701	0.0182873	8.97204e-05	8.97312e-05	0.000559697			boot_372	0.00318214	0.0161009	0.0471778	2.93013	4535.47	0.200445	0.0157625	2.82962e-05	2.82973e-05	8.29148e-05
boot_373	0.00488203	0.0165795	0.0779374	4.70083	2430.89	0.298555	0.0162209	5.58704e-05	5.58746e-05	0.000262657			boot_373	0.00319971	0.0170373	0.0682778	4.00756	1572.55	0.189367	0.0166588	5.56018e-05	5.56059e-05	0.000222844
boot_374	0.00483133	0.0144862	0.0384929	2.65722	299139	0.33991	0.0142117	9.71743e-07	9.71744e-07	2.58214e-06			boot_374	0.00321989	0.015009	0.0371648	2.47617	8831.09	0.217809	0.0147145	1.91011e-05	1.91016e-05	4.72988e-05
boot_375	0.00496533	0.0178848	0.118715	6.63776	1583.46	0.281946	0.0174682	5.60364e-05	5.60406e-05	0.000371984			boot_375	0.00316334	0.0161026	0.0533384	3.31242	5894.74	0.199694	0.0157641	1.91686e-05	1.91691e-05	6.34959e-05
boot_376	0.00484105	0.0165482	0.0553769	3.34639	2756.88	0.296024	0.016191	6.837e-05	6.83762e-05	0.000228813			boot_376	0.0031472	0.0175483	0.0997016	5.68156	1153.99	0.181125	0.0171471	5.06035e-05	5.06069e-05	0.000287526
boot_377	0.00482524	0.0180439	0.146236	8.10447	1475.11	0.271914	0.01762	4.68586e-05	4.68616e-05	0.000379788			boot_377	0.00321502	0.0165681	0.0494546	2.98492	2191.64	0.195569	0.01621	5.5744e-05	5.57482e-05	0.000166404
boot_378	0.00467876	0.0166992	0.0957198	5.73201	1797.41	0.283887	0.0163355	5.77167e-05	5.77212e-05	0.000330858			boot_378	0.00317826	0.0139975	0.0257121	1.83691	21371.6	0.230656	0.013741	1.14554e-05	1.14556e-05	2.10429e-05
boot_379	0.00484147	0.0182215	0.11061	6.07029	933.29	0.268165	0.0177893	9.70185e-05	9.70311e-05	0.000589007			boot_379	0.00321778	0.0145842	0.0267446	1.8338	6234.95	0.22288	0.014306	3.76261e-05	3.7628e-05	6.90024e-05
boot_380	0.00487904	0.0183905	0.138497	7.53091	1110.88	0.26912	0.0179504	6.60197e-05	6.60255e-05	0.000497232			boot_380	0.00334646	0.0152843	0.0225885	1.47789	4491.46	0.22009	0.014979	6.377e-05	6.37754e-05	9.42531e-05
boot_381	0.00475398	0.0164557	0.071088	4.31996	2033.03	0.292135	0.0161024	7.04859e-05	7.04925e-05	0.000304525			boot_381	0.00303617	0.0187319	0.159324	8.5055	734.06	0.163978	0.0182755	4.71225e-05	4.71255e-05	0.000400826
boot_382	0.00496419	0.018049	0.0824467	4.56794	1378.21	0.277901	0.0176249	9.16957e-05	9.17069e-05	0.000418911			boot_382	0.00319206	0.0148268	0.0295356	1.99204	254566	0.219501	0.0145394	8.31872e-07	8.31873e-07	1.65712e-06
boot_383	0.00487459	0.0150656	0.0436963	2.90039	116555	0.329957	0.014769	2.18504e-06	2.18504e-06	6.33748e-06			boot_383	0.00335362	0.0200859	0.267617	13.3236	1031.38	0.170484	0.019562	2.2434e-05	2.24347e-05	0.000298912
boot_384	0.00482508	0.0165774	0.0866793	5.22878	2794.36	0.295626	0.0162189	4.30872e-05	4.30897e-05	0.000225306			boot_384	0.00318866	0.0153131	0.0324044	2.11612	80248.6	0.212357	0.0150067	2.38151e-06	2.38151e-06	5.03957e-06
boot_385	0.00485424	0.0177903	0.0807546	4.53925	1098.5	0.274578	0.0173781	0.000113863	0.00011388	0.000516931			boot_385	0.00319431	0.0140038	0.0234824	1.67686	17318.8	0.231491	0.0137472	1.55583e-05	1.55587e-05	2.60897e-05
boot_386	0.00478595	0.0161259	0.0558584	3.4639	3976.49	0.301092	0.0157864	4.69142e-05	4.69171e-05	0.000162516			boot_386	0.00315597	0.0158034	0.0463076	2.93023	106892	0.203847	0.0154773	1.22617e-06	1.22617e-06	3.59296e-06
boot_387	0.00500191	0.0183012	0.10737	5.86684	1044.35	0.276195	0.0178652	9.34195e-05	9.34311e-05	0.000548145			boot_387	0.00319658	0.0200932	0.173499	8.63469	833.832	0.161629	0.019569	4.0165e-05	4.01672e-05	0.000346831
boot_388	0.00472376	0.0152759	0.0367755	2.40742	10099.4	0.314233	0.014971	2.82696e-05	2.82706e-05	6.80593e-05			boot_388	0.00313957	0.0158299	0.0459057	2.89994	2912.62	0.200224	0.0155027	4.44598e-05	4.44624e-05	0.000128938
boot_389	0.0048449	0.0182712	0.161061	8.81503	1148.55	0.269388	0.0178367	5.46272e-05	5.46312e-05	0.000481575			boot_389	0.00317074	0.0177513	0.0988721	5.56985	1389.63	0.180827	0.0173409	4.27794e-05	4.27819e-05	0.000238289
boot_390	0.00492957	0.0160006	0.0486131	3.0382	5573.09	0.31289	0.0156664	4.03407e-05	4.03429e-05	0.00012257			boot_390	0.00314678	0.0163622	0.0518122	3.16657	2056.32	0.193728	0.0160129	5.53507e-05	5.53548e-05	0.000175285
boot_391	0.00487741	0.0184832	0.111518	6.03349	1234.32	0.267401	0.0180387	7.35174e-05	7.35246e-05	0.00044361			boot_391	0.00323306	0.0183086	0.07739	4.22697	912.843	0.177047	0.0178723	8.36331e-05	8.36424e-05	0.000353554
boot_392	0.0048988	0.0172608	0.0868292	5.03042	1310.07	0.286478	0.0168725	9.1385e-05	9.13961e-05	0.000459761			boot_392	0.0031053	0.0131013	0.0167306	1.27702	27337.2	0.240361	0.0128764	1.35956e-05	1.35958e-05	1.73621e-05
boot_393	0.00477232	0.0149244	0.0311207	2.08523	13108	0.324911	0.0146332	2.64123e-05	2.64133e-05	5.50776e-05			boot_393	0.0031302	0.0142317	0.021787	1.53087	16563.2	0.223173	0.0139667	1.69951e-05	1.69955e-05	2.6018e-05
boot_394	0.00490352	0.0173926	0.0986694	5.67307	1594.86	0.285684	0.0169984	6.63049e-05	6.63108e-05	0.000376186			boot_394	0.00328578	0.0152592	0.0229771	1.50578	3405.13	0.215496	0.014955	8.03597e-05	8.03683e-05	0.000121017
boot_395	0.00487435	0.0169803	0.0765376	4.50744	1989.16	0.29063	0.0166044	6.85425e-05	6.85487e-05	0.000308979			boot_395	0.00322833	0.0195769	0.18872	9.63994	878.622	0.167653	0.0190789	3.56715e-05	3.56732e-05	0.000343888
boot_396	0.00476461	0.0177197	0.101769	5.74328	1290.71	0.272061	0.0173107	7.56261e-05	7.56337e-05	0.000434386			boot_396	0.0031097	0.0147792	0.0235831	1.5957	3255.66	0.210366	0.0144936	7.69222e-05	7.69301e-05	0.000122757
boot_397	0.00495994	0.0156532	0.0517598	3.30666	4730.02	0.321467	0.0153332	4.54363e-05	4.5439e-05	0.000150252			boot_397	0.00306707	0.0147345	0.0294676	1.99991	12411.7	0.211362	0.0144506	1.61957e-05	1.61961e-05	3.23907e-05
boot_398	0.00490356	0.0154372	0.043288	2.80413	6162.08	0.322333	0.0151259	4.1291e-05	4.12932e-05	0.000115792			boot_398	0.00309097	0.0148062	0.0449918	3.03871	300000	0.212859	0.0145196	4.4496e-07	4.4496e-07	1.3521e-06
boot_399	0.00483348	0.0163414	0.0651469	3.98662	11057.5	0.301584	0.0159929	1.46934e-05	1.46937e-05	5.85783e-05			boot_399	0.00315204	0.0148122	0.0410539	2.77163	16930.3	0.216526	0.0145253	8.8344e-06	8.83451e-06	2.44859e-05
boot_400	0.00492402	0.0168639	0.0690052	4.0919	1728.68	0.294762	0.016493	8.86311e-05	8.86416e-05	0.000362712			boot_400	0.00322364	0.0153554	0.0364088	2.37107	72320.7	0.214109	0.0150474	2.38318e-06	2.38319e-06	5.6507e-06
boot_401	0.00483431	0.0155297	0.0548136	3.5296	59668.5	0.317592	0.0152146	3.31472e-06	3.31473e-06	1.16997e-05			boot_401	0.00319082	0.015167	0.0415256	2.73788	10577.8	0.213888	0.0148664	1.40923e-05	1.40926e-05	3.85839e-05
boot_402	0.00482022	0.0178558	0.144364	8.08497	1057.95	0.273628	0.0174406	6.60614e-05	6.60672e-05	0.000534151			boot_402	0.00309959	0.0183781	0.11755	6.39617	897.904	0.170309	0.0179386	5.36122e-05	5.3616e-05	0.000342937
boot_403	0.00491472	0.0164323	0.0611905	3.7238	2591.92	0.302717	0.01608	6.74699e-05	6.7476e-05	0.000251267			boot_403	0.00311866	0.0161378	0.054121	3.35368	2384.69	0.195094	0.0157979	4.54607e-05	4.54634e-05	0.00015247
boot_404	0.00490633	0.0164904	0.0698151	4.23369	295027	0.304046	0.0161356	5.2465e-07	5.2465e-07	2.22121e-06			boot_404	0.00319025	0.0162954	0.0542318	3.32804	297460	0.200011	0.0159489	3.78829e-07	3.78829e-07	1.26076e-06
boot_405	0.00478132	0.0164604	0.0644493	3.91541	2870.44	0.294409	0.0161069	5.56883e-05	5.56924e-05	0.000218059			boot_405	0.00324743	0.0157473	0.0621755	3.94833	84155.3	0.21049	0.0154235	1.20357e-06	1.20357e-06	4.75208e-06
boot_406	0.0048398	0.015774	0.047756	3.02751	3130.64	0.310098	0.0154491	7.11348e-05	7.11416e-05	0.000215382			boot_406	0.00319277	0.0192535	0.150462	7.81478	911.863	0.168199	0.0187716	4.25645e-05	4.2567e-05	0.000332651
boot_407	0.00487618	0.0171787	0.0811223	4.72228	1469.18	0.286662	0.016794	8.68838e-05	8.68939e-05	0.000410337			boot_407	0.00314496	0.0182163	0.138602	7.60868	1041.81	0.174977	0.0177843	4.01338e-05	4.01359e-05	0.000305381
boot_408	0.00476146	0.0165817	0.0864252	5.21209	1746.16	0.290549	0.016223	6.74983e-05	6.75044e-05	0.000351839			boot_408	0.00316408	0.0187797	0.0982967	5.2342	1161.28	0.170407	0.0183209	5.06908e-05	5.06942e-05	0.000265344
boot_409	0.00488449	0.0170775	0.0715192	4.18793	1490.52	0.288382	0.0166973	9.73816e-05	9.73943e-05	0.00040788			boot_409	0.00314484	0.0188714	0.142591	7.55592	1196.89	0.169314	0.0184082	3.38068e-05	3.38083e-05	0.000255453
boot_410	0.00486938	0.0169537	0.0740456	4.36752	1704.28	0.290181	0.0165789	8.23832e-05	8.23923e-05	0.00035985			boot_410	0.00308349	0.0145454	0.0319764	2.19839	9154.93	0.21498	0.0142686	2.04102e-05	2.04108e-05	4.48708e-05
boot_411	0.00493775	0.0164297	0.0528679	3.21782	5478.86	0.305504	0.0160775	3.74271e-05	3.7429e-05	0.00012044			boot_411	0.0032601	0.0166481	0.0497486	2.98825	4601.16	0.19884	0.0162865	2.70763e-05	2.70773e-05	8.09139e-05
boot_412	0.00485207	0.0146806	0.0302978	2.0638	173032	0.33688	0.0143987	2.13393e-06	2.13393e-06	4.40401e-06			boot_412	0.00326862	0.0154819	0.0293269	1.89428	8203.53	0.214121	0.0151688	2.62997e-05	2.63006e-05	4.98206e-05
boot_413	0.00485877	0.0179125	0.106073	5.92171	1463.72	0.275008	0.0174947	6.56447e-05	6.56505e-05	0.000388763			boot_413	0.00318646	0.0144671	0.02229	1.54074	7619.46	0.222501	0.0141933	3.65654e-05	3.65672e-05	5.63406e-05
boot_414	0.0047866	0.0163346	0.0654331	4.00579	2854.32	0.296979	0.0159864	5.54189e-05	5.5423e-05	0.000222013			boot_414	0.00303162	0.0146479	0.0376402	2.56966	73972.3	0.210892	0.0143673	2.10897e-06	2.10898e-06	5.41935e-06
boot_415	0.0048866	0.0171544	0.0776978	4.52933	1507.56	0.287608	0.0167708	8.8688e-05	8.86985e-05	0.000401744			boot_415	0.00313113	0.0161648	0.0496818	3.07345	3249.62	0.196015	0.0158238	3.66163e-05	3.66181e-05	0.000112544
boot_416	0.00500526	0.0173977	0.081246	4.66992	2011.08	0.291631	0.0170033	6.57546e-05	6.57604e-05	0.000307096			boot_416	0.00318387	0.013795	0.0225343	1.63351	299889	0.234991	0.0135458	9.40575e-07	9.40576e-07	1.53645e-06
boot_417	0.00491906	0.0167366	0.0987454	5.89996	2117.71	0.298281	0.0163713	5.10316e-05	5.1035e-05	0.000301104			boot_417	0.00321572	0.0184555	0.0964666	5.22697	1436.61	0.176571	0.0180123	4.28345e-05	4.2837e-05	0.000223908
boot_418	0.00499292	0.01689	0.0812025	4.80774	3945.92	0.300832	0.016518	3.40208e-05	3.40223e-05	0.000163571			boot_418	0.00311174	0.015066	0.0409507	2.71808	3870.98	0.208675	0.0147694	3.75945e-05	3.75963e-05	0.00010219
boot_419	0.00483398	0.0182018	0.124107	6.81838	1039.37	0.268821	0.0177705	7.78174e-05	7.78254e-05	0.000530644			boot_419	0.00320354	0.0182757	0.130677	7.15033	1171.34	0.177777	0.017841	3.87228e-05	3.87248e-05	0.000276895
boot_420	0.00477984	0.0161838	0.0693507	4.28518	5775.62	0.30057	0.015842	2.60451e-05	2.6046e-05	0.000111612			boot_420	0.00319464	0.0159921	0.0548295	3.42853	3979.9	0.2026	0.0156582	2.79303e-05	2.79313e-05	9.57633e-05
boot_421	0.0048494	0.015587	0.0464102	2.9775	9042.63	0.31643	0.0152696	2.57893e-05	2.57901e-05	7.67901e-05			boot_421	0.00322114	0.0164971	0.0587575	3.56169	206866	0.199525	0.016142	5.07454e-07	5.07454e-07	1.80739e-06
boot_422	0.00494205	0.0150123	0.0398801	2.6565	216710	0.335731	0.0147177	1.31689e-06	1.31689e-06	3.49833e-06			boot_422	0.00320657	0.0148287	0.030966	2.08825	189056	0.220459	0.0145412	1.0745e-06	1.0745e-06	2.24383e-06
boot_423	0.00490036	0.016394	0.0767825	4.68358	4048.32	0.303948	0.0160433	3.45458e-05	3.45474e-05	0.000161806			boot_423	0.00307823	0.0172159	0.077912	4.52558	1946.04	0.181073	0.0168296	3.76595e-05	3.76614e-05	0.00017044
boot_424	0.00464588	0.0152714	0.0432017	2.82892	45842.3	0.310175	0.0149667	5.20083e-06	5.20087e-06	1.47128e-05			boot_424	0.00301479	0.0147632	0.031916	2.16186	219991	0.208184	0.0144782	8.29244e-07	8.29245e-07	1.79271e-06
boot_425	0.00496287	0.0171893	0.0688394	4.00477	1674.6	0.291455	0.0168042	9.20039e-05	9.20152e-05	0.0003685			boot_425	0.00320975	0.0155158	0.0291572	1.87919	4656.14	0.208795	0.0152013	4.52402e-05	4.52429e-05	8.50202e-05
boot_426	0.00480809	0.0160939	0.0732603	4.55206	5555.46	0.304019	0.0157558	2.59099e-05	2.59108e-05	0.000117948			boot_426	0.00313257	0.0158777	0.0453442	2.85584	5455.06	0.200231	0.0155485	2.41059e-05	2.41067e-05	6.88449e-05
boot_427	0.0048586	0.0163283	0.0545418	3.34032	2629.83	0.300821	0.0159804	7.34674e-05	7.34746e-05	0.000245429			boot_427	0.00311878	0.0147308	0.0297556	2.01996	7542.4	0.214415	0.014447	2.68721e-05	2.68731e-05	5.42825e-05
boot_428	0.00495004	0.01618	0.0603232	3.72826	3527.64	0.310301	0.0158383	5.13127e-05	5.13162e-05	0.00019132			boot_428	0.0031058	0.0179354	0.0907833	5.06168	1210.7	0.174863	0.0175165	5.18718e-05	5.18754e-05	0.000262577
boot_429	0.00485773	0.016695	0.0897157	5.37381	1745.58	0.294562	0.0163314	6.67709e-05	6.67769e-05	0.000358846			boot_429	0.00316007	0.016441	0.0460237	2.79933	2018.31	0.193232	0.0160883	6.35887e-05	6.35941e-05	0.000178021
boot_430	0.00472502	0.0162959	0.0620747	3.80923	2028.64	0.29269	0.0159493	8.03241e-05	8.03327e-05	0.000306006			boot_430	0.00311317	0.0184435	0.165948	8.99762	1298.25	0.171721	0.0180008	2.66227e-05	2.66237e-05	0.00023955
boot_431	0.00475991	0.0164394	0.0850198	5.1717	2650.87	0.29389	0.0160868	4.55388e-05	4.55416e-05	0.000235527			boot_431	0.00319361	0.0150921	0.0411556	2.72696	173194	0.215819	0.0147944	8.74088e-07	8.74089e-07	2.38361e-06
boot_432	0.00501328	0.01518	0.0297563	1.96023	114457	0.336789	0.0148789	3.39507e-06	3.39509e-06	6.65515e-06			boot_432	0.00318523	0.0148694	0.0252532	1.69833	6762.09	0.21652	0.0145804	3.6096e-05	3.60977e-05	6.13059e-05
boot_433	0.00491911	0.0170609	0.0806767	4.72874	1554.82	0.291322	0.0166815	8.38666e-05	8.3876e-05	0.000396628			boot_433	0.00309002	0.0145319	0.0344228	2.36877	62239	0.216602	0.0142557	2.8131e-06	2.81312e-06	6.66363e-06
boot_434	0.00481241	0.0186976	0.198409	10.6115	1109.2	0.261967	0.0182428	4.52353e-05	4.5238e-05	0.000480042			boot_434	0.00321658	0.0179586	0.107785	6.00187	1159.07	0.181172	0.0175386	4.77085e-05	4.77115e-05	0.000286358
boot_435	0.00504098	0.0182224	0.105779	5.80489	1310.9	0.280253	0.0177901	7.67533e-05	7.67612e-05	0.00044559			boot_435	0.00311174	0.0146932	0.0385367	2.62276	24340.7	0.215578	0.0144109	6.45735e-06	6.4574e-06	1.69362e-05
boot_436	0.00492209	0.0186268	0.174323	9.3587	1069.8	0.268597	0.0181754	5.50194e-05	5.50234e-05	0.000514948			boot_436	0.00318491	0.0139889	0.0196821	1.40698	6021.74	0.228968	0.0137328	5.25756e-05	5.25793e-05	7.39779e-05
boot_437	0.00488972	0.0187041	0.157629	8.42749	1185.69	0.265758	0.018249	5.43338e-05	5.43378e-05	0.000457931			boot_437	0.00326759	0.014955	0.0291375	1.94834	5449.78	0.220725	0.0146627	4.00136e-05	4.00158e-05	7.79642e-05
boot_438	0.00486691	0.0168241	0.0811019	4.82057	2412.64	0.293471	0.016455	5.35717e-05	5.35756e-05	0.000258265			boot_438	0.00326578	0.0152257	0.0372892	2.44909	7621.69	0.217673	0.0149228	2.2359e-05	2.23596e-05	5.47608e-05
boot_439	0.00488167	0.0170756	0.0655047	3.83616	1874.41	0.288786	0.0166955	8.47046e-05	8.47142e-05	0.000324977			boot_439	0.00318427	0.0147954	0.0347995	2.35205	80317.2	0.219346	0.0145092	2.23104e-06	2.23105e-06	5.24753e-06
boot_440	0.00484011	0.0169293	0.0812077	4.79688	1823.4	0.289358	0.0165556	6.98289e-05	6.98354e-05	0.000334992			boot_440	0.00316354	0.0182611	0.121644	6.6614	1340.44	0.175801	0.017827	3.58316e-05	3.58333e-05	0.0002387
boot_441	0.00496227	0.0186548	0.160691	8.61388	1390.78	0.270758	0.0182021	4.64884e-05	4.64913e-05	0.00040047			boot_441	0.00310012	0.0181106	0.169338	9.35023	1248.52	0.174046	0.0176836	2.70759e-05	2.70769e-05	0.000253175
boot_442	0.00492821	0.0172119	0.0801372	4.65592	1859.49	0.289912	0.0168258	7.07366e-05	7.07433e-05	0.000329375			boot_442	0.00319144	0.0140889	0.0188838	1.34033	3067.4	0.224845	0.0138291	0.000105828	0.000105843	0.000141865
boot_443	0.00488507	0.0182711	0.10909	5.97063	1021.04	0.270153	0.0178365	9.10764e-05	9.10875e-05	0.00054385			boot_443	0.00317037	0.0152266	0.0290021	1.90469	7782.94	0.211008	0.0149237	2.70614e-05	2.70623e-05	5.15454e-05
boot_444	0.00480613	0.0160102	0.0494974	3.09161	17118	0.306047	0.0156756	1.25e-05	1.25002e-05	3.86459e-05			boot_444	0.00311955	0.0140417	0.0239208	1.70356	3677.88	0.222459	0.0137836	6.8496e-05	6.85022e-05	0.000116697
boot_445	0.00481315	0.0173015	0.0783448	4.52821	1716.56	0.281399	0.0169114	7.55684e-05	7.5576e-05	0.000342224			boot_445	0.00313344	0.0184925	0.1114	6.0241	1145.98	0.171556	0.0180475	4.49951e-05	4.49978e-05	0.000271071
boot_446	0.00499145	0.0154078	0.0434954	2.82295	299459	0.330572	0.0150976	8.76222e-07	8.76223e-07	2.47353e-06			boot_446	0.00314533	0.0152061	0.0424813	2.7937	19199.9	0.210645	0.0149039	7.46259e-06	7.46267e-06	2.08485e-05
boot_447	0.00485409	0.0165864	0.0885011	5.33576	2320.06	0.29691	0.0162275	5.11693e-05	5.11728e-05	0.000273045			boot_447	0.00319277	0.0154926	0.0347107	2.24048	2735.42	0.207004	0.015179	6.38902e-05	6.38956e-05	0.000143157
boot_448	0.00476272	0.018534	0.25227	13.6113	890.004	0.261533	0.018087	4.38526e-05	4.38552e-05	0.000596925			boot_448	0.00324174	0.0153093	0.035946	2.34798	299997	0.216041	0.0150031	5.86844e-07	5.86844e-07	1.3779e-06
boot_449	0.00481733	0.0179573	0.116467	6.48577	1213.04	0.271735	0.0175374	7.11397e-05	7.11464e-05	0.00046144			boot_449	0.00308426	0.014196	0.0228912	1.61251	243483	0.221314	0.0139323	1.08584e-06	1.08585e-06	1.75094e-06
boot_450	0.00488787	0.0157138	0.0359097	2.28523	7604.87	0.315802	0.0153914	3.98384e-05	3.98405e-05	9.10446e-05			boot_450	0.00325191	0.0157163	0.0316843	2.01602	3733.18	0.20855	0.0153937	5.25175e-05	5.25211e-05	0.000105884
boot_451	0.00485996	0.0181248	0.163946	9.04539	1092.28	0.272283	0.0176971	5.68051e-05	5.68094e-05	0.000513863			boot_451	0.00324174	0.0185375	0.142362	7.67967	1049.25	0.177372	0.0180903	4.01378e-05	4.014e-05	0.000308262
boot_452	0.00490212	0.0148629	0.036604	2.46277	152657	0.336266	0.0145741	2.02134e-06	2.02135e-06	4.97811e-06			boot_452	0.00329974	0.0166951	0.0416032	2.49195	1855.4	0.198112	0.0163315	8.01518e-05	8.01604e-05	0.000199755
boot_453	0.00486755	0.0176764	0.0848611	4.80081	1404.18	0.278274	0.0172694	8.57936e-05	8.58034e-05	0.000411926			boot_453	0.00322828	0.0168501	0.0548609	3.25582	2151.58	0.19338	0.0164799	5.13351e-05	5.13387e-05	0.000167149
boot_454	0.00481955	0.0180463	0.116161	6.43682	1259.2	0.27065	0.0176223	6.86745e-05	6.86808e-05	0.000442086			boot_454	0.00321941	0.0200789	0.152908	7.61534	802.764	0.16259	0.0195554	4.764e-05	4.7643e-05	0.000362817
boot_455	0.00487906	0.0150158	0.0372593	2.48135	46162.7	0.33114	0.014721	6.48319e-06	6.48325e-06	1.60872e-05			boot_455	0.00319569	0.0156574	0.0366968	2.34374	3839.41	0.206122	0.0153372	4.32801e-05	4.32826e-05	0.000101443
boot_456	0.00479218	0.0164945	0.0543863	3.29725	2244.69	0.29324	0.0161395	8.40879e-05	8.40973e-05	0.00027729			boot_456	0.00321671	0.0147479	0.0294656	1.99796	11616.1	0.221413	0.0144635	1.83797e-05	1.83802e-05	3.67228e-05
boot_457	0.00489035	0.017409	0.0901509	5.17842	1466.09	0.284131	0.017014	7.84184e-05	7.84266e-05	0.000406126			boot_457	0.00323001	0.0182974	0.11097	6.06479	1427.25	0.179097	0.0178616	3.78071e-05	3.7809e-05	0.000229304
boot_458	0.00494724	0.0195007	0.195572	10.029	898.425	0.258032	0.0190065	5.78951e-05	5.78996e-05	0.000580673			boot_458	0.00306531	0.0143595	0.0304832	2.12286	193314	0.2175	0.0140898	1.01597e-06	1.01597e-06	2.15676e-06
boot_459	0.00481409	0.0155847	0.0474144	3.04236	4499.52	0.313069	0.0152675	4.99391e-05	4.99425e-05	0.000151943			boot_459	0.00321728	0.0148768	0.0260543	1.75134	6141.98	0.218463	0.0145874	3.898e-05	3.8982e-05	6.82707e-05
boot_460	0.00474744	0.014872	0.0363276	2.44268	168794	0.325468	0.0145828	1.75539e-06	1.7554e-06	4.28788e-06			boot_460	0.0031375	0.0159544	0.054965	3.44514	4070.4	0.199472	0.015622	2.66534e-05	2.66543e-05	9.18279e-05
boot_461	0.00481205	0.0158083	0.0604245	3.82233	9339.81	0.309975	0.015482	1.8875e-05	1.88755e-05	7.21485e-05			boot_461	0.00311372	0.0153513	0.0598822	3.9008	12566	0.206563	0.0150434	7.96674e-06	7.96682e-06	3.1077e-05
boot_462	0.00499364	0.0156665	0.0465529	2.97149	4612.11	0.323099	0.015346	5.2243e-05	5.22467e-05	0.00015525			boot_462	0.00311236	0.0151471	0.0371862	2.455	7945.1	0.208545	0.0148473	2.02635e-05	2.0264e-05	4.97481e-05
boot_463	0.00470663	0.0164839	0.0858551	5.20841	1967.25	0.289179	0.0161294	5.95571e-05	5.95618e-05	0.000310223			boot_463	0.00315683	0.0175822	0.0998282	5.67782	1335.68	0.181665	0.0171794	4.39085e-05	4.39111e-05	0.000249319
boot_464	0.00481354	0.0169876	0.093594	5.50954	1462.11	0.286562	0.0166114	7.47925e-05	7.48e-05	0.000412114			boot_464	0.00329986	0.0163523	0.0652184	3.98833	3917.28	0.204968	0.0160034	2.47524e-05	2.47532e-05	9.87241e-05
boot_465	0.00473415	0.0138138	0.0288204	2.08635	299917	0.348961	0.013564	1.28491e-06	1.28491e-06	2.68078e-06			boot_465	0.00315686	0.0163053	0.0678314	4.16009	57699	0.197741	0.0159583	1.54029e-06	1.5403e-06	6.40777e-06
boot_466	0.00479059	0.0158868	0.0674414	4.24512	245889	0.307904	0.0155573	6.3931e-07	6.39311e-07	2.71395e-06			boot_466	0.00315783	0.014373	0.0283662	1.97357	253133	0.223868	0.0141028	8.66055e-07	8.66056e-07	1.70922e-06
boot_467	0.00490058	0.0159342	0.0521806	3.27476	5985.3	0.312553	0.0156027	3.47945e-05	3.47961e-05	0.000113949			boot_467	0.00313347	0.0192612	0.172105	8.93529	889.691	0.165201	0.0187789	3.73399e-05	3.73418e-05	0.00033366
boot_468	0.00481738	0.0164036	0.0675916	4.12054	5192.9	0.298797	0.0160525	2.98716e-05	2.98728e-05	0.000123092			boot_468	0.00324783	0.0193951	0.136874	7.05714	1252.79	0.170259	0.0189062	3.48139e-05	3.48155e-05	0.000245698
boot_469	0.00482054	0.0166853	0.0746064	4.47138	2225.37	0.292634	0.0163222	6.2363e-05	6.23682e-05	0.000278872			boot_469	0.00319002	0.0170874	0.0769212	4.50163	2245.97	0.189261	0.0167068	3.46337e-05	3.46353e-05	0.000155915
boot_470	0.00483898	0.0174082	0.0897322	5.1546	1464.08	0.281139	0.0170133	7.77337e-05	7.77417e-05	0.000400727			boot_470	0.00321007	0.0185193	0.129479	6.99156	1097.05	0.175715	0.0180731	4.1689e-05	4.16913e-05	0.000291487
boot_471	0.00486973	0.0155735	0.0364643	2.34143	4980.53	0.316518	0.0152567	5.95671e-05	5.95718e-05	0.000139483			boot_471	0.00313942	0.0132743	0.0154294	1.16235	27195.5	0.239817	0.0130434	1.49699e-05	1.49702e-05	1.74007e-05
boot_472	0.00497659	0.0182617	0.110285	6.03914	1442.83	0.276481	0.0178276	6.57833e-05	6.5789e-05	0.000397309			boot_472	0.00313719	0.014646	0.0366338	2.50128	299448	0.218353	0.0143655	5.59444e-07	5.59444e-07	1.39932e-06
boot_473	0.00476314	0.0178868	0.0924852	5.1706	1232.45	0.26902	0.0174701	8.66284e-05	8.66384e-05	0.000447972			boot_473	0.00331075	0.0167137	0.0518445	3.10191	3141.98	0.200612	0.0163494	3.86239e-05	3.86259e-05	0.000119814
boot_474	0.00494831	0.0157301	0.0408147	2.59469	5883.5	0.319138	0.0154069	4.60564e-05	4.60592e-05	0.000119509			boot_474	0.00307277	0.0177824	0.136201	7.65934	1033.67	0.174988	0.0173705	4.01852e-05	4.01874e-05	0.000307809
boot_475	0.00488633	0.0160787	0.0738919	4.59563	3817.05	0.308739	0.0157412	3.81914e-05	3.81934e-05	0.000175523			boot_475	0.00323808	0.01654	0.043018	2.60085	2240.38	0.196958	0.0161831	6.31377e-05	6.3143e-05	0.000164225
boot_476	0.00485496	0.0168928	0.0582443	3.44788	1912.52	0.28988	0.0165207	9.28582e-05	9.28697e-05	0.000320204			boot_476	0.00319037	0.0148668	0.0308067	2.07218	223201	0.218802	0.0145778	9.08363e-07	9.08364e-07	1.88229e-06
boot_477	0.00490293	0.0140182	0.0247493	1.76552	216727	0.356191	0.013761	2.16887e-06	2.16888e-06	3.82919e-06			boot_477	0.00308215	0.0149103	0.024492	1.64262	3787.37	0.207402	0.0146197	6.30922e-05	6.30975e-05	0.000103645
boot_478	0.00488295	0.0160767	0.0447177	2.78153	3549.69	0.307273	0.0157393	6.73876e-05	6.73936e-05	0.000187457			boot_478	0.00312803	0.0148409	0.0295669	1.99227	4472.09	0.212484	0.0145529	4.54257e-05	4.54284e-05	9.05055e-05
boot_479	0.00499755	0.0170224	0.0687318	4.03773	2254.87	0.297308	0.0166446	6.97064e-05	6.97129e-05	0.000281481			boot_479	0.00312862	0.0151088	0.0380221	2.51655	155714	0.21119	0.0148104	1.02484e-06	1.02485e-06	2.57908e-06
boot_480	0.00499197	0.0157373	0.0466409	2.96371	5161.04	0.321814	0.0154139	4.65345e-05	4.65374e-05	0.000137923			boot_480	0.00318602	0.0148412	0.0342681	2.30899	188861	0.21887	0.0145532	9.6381e-07	9.63811e-07	2.22543e-06
boot_481	0.00479771	0.017862	0.136345	7.63323	1288.08	0.272612	0.0174465	5.71765e-05	5.71809e-05	0.000436475			boot_481	0.00324022	0.0149512	0.0342059	2.28783	38846.2	0.220785	0.014659	4.78223e-06	4.78226e-06	1.0941e-05
boot_482	0.00478087	0.01638	0.0637749	3.89345	1925.94	0.29457	0.0160299	8.35313e-05	8.35406e-05	0.000325262			boot_482	0.00322634	0.0172624	0.102735	5.95137	1382.68	0.189158	0.016874	4.25248e-05	4.25272e-05	0.000253095
boot_483	0.0049246	0.017967	0.177091	9.85644	1165.68	0.278585	0.0175466	5.04154e-05	5.04187e-05	0.00049695			boot_483	0.00320219	0.016265	0.0558898	3.43621	180757	0.201116	0.0159197	6.07966e-07	6.07967e-07	2.0891e-06
boot_484	0.0049347	0.0177268	0.102034	5.75593	1541.22	0.282199	0.0173175	6.64757e-05	6.64816e-05	0.000382663			boot_484	0.00321245	0.0181646	0.11285	6.21263	1995.1	0.179908	0.0177351	2.65484e-05	2.65494e-05	0.000164941
boot_485	0.00495329	0.0157116	0.0486655	3.09742	5643.66	0.320082	0.0153892	4.03957e-05	4.03978e-05	0.000125129			boot_485	0.00321096	0.0140308	0.0242823	1.73064	281931	0.23308	0.0137732	9.34319e-07	9.3432e-07	1.61697e-06
boot_486	0.00479018	0.0171247	0.0695399	4.06079	1307.99	0.281364	0.0167424	0.00011057	0.000110586	0.000449068			boot_486	0.00326998	0.0151664	0.0324923	2.14239	136760	0.219891	0.0148658	1.44307e-06	1.44307e-06	3.09163e-06
boot_487	0.00489568	0.0181582	0.129341	7.123	1105.91	0.273205	0.017729	7.15792e-05	7.15861e-05	0.000509908			boot_487	0.00330563	0.0147928	0.0326272	2.20561	124147	0.227783	0.0145067	1.61588e-06	1.61589e-06	3.56402e-06
boot_488	0.00473048	0.0146604	0.0359124	2.44962	174913	0.328898	0.0143793	1.71571e-06	1.71571e-06	4.20284e-06			boot_488	0.00325439	0.0145333	0.0186775	1.28515	299900	0.228203	0.0142571	1.15075e-06	1.15075e-06	1.47888e-06
boot_489	0.00494933	0.0149456	0.0348699	2.33312	14101.4	0.336708	0.0146536	2.3144e-05	2.31447e-05	5.39996e-05			boot_489	0.00325073	0.0150539	0.0292873	1.94549	14364.9	0.219475	0.0147577	1.50924e-05	1.50927e-05	2.93628e-05
boot_490	0.00496063	0.0194685	0.322806	16.5809	820.102	0.259906	0.0189759	3.87386e-05	3.87406e-05	0.000642355			boot_490	0.00324468	0.0146784	0.0223188	1.52052	4337.71	0.221872	0.0143967	6.4847e-05	6.48526e-05	9.86095e-05
boot_491	0.00477976	0.0166615	0.0640289	3.84293	3837.6	0.291429	0.0162994	4.18329e-05	4.18353e-05	0.00016077			boot_491	0.00315344	0.0159483	0.050331	3.15588	1971.57	0.198863	0.0156163	5.9842e-05	5.98468e-05	0.000188869
boot_492	0.00489376	0.0177787	0.115446	6.49352	1756.7	0.279667	0.017367	5.10531e-05	5.10566e-05	0.000331537			boot_492	0.00331864	0.0196055	0.120381	6.14014	908.418	0.171284	0.0191061	5.55827e-05	5.55868e-05	0.000341311
boot_493	0.0048194	0.0181401	0.144184	7.94838	1204.2	0.269716	0.0177117	5.78803e-05	5.78847e-05	0.00046009			boot_493	0.00328794	0.0191298	0.107839	5.63722	1058.32	0.173915	0.018654	5.29328e-05	5.29365e-05	0.000298415
boot_494	0.00480278	0.0159769	0.0652749	4.08559	4137.49	0.305281	0.0156436	3.89932e-05	3.89953e-05	0.000159319			boot_494	0.00317131	0.0138787	0.0259218	1.86774	21969.4	0.232108	0.0136265	1.10496e-05	1.10498e-05	2.06381e-05
boot_495	0.00485443	0.0161628	0.0546838	3.38331	2704.29	0.303672	0.0158219	7.14967e-05	7.15035e-05	0.000241918			boot_495	0.00312262	0.0167198	0.0661801	3.95819	4003.76	0.189826	0.0163552	2.21771e-05	2.21778e-05	8.77838e-05
boot_496	0.00477042	0.0177061	0.0986183	5.56972	1947.42	0.273595	0.0172978	5.20869e-05	5.20905e-05	0.00029013			boot_496	0.00304274	0.0144289	0.021302	1.47634	3318.91	0.210386	0.0141566	8.15662e-05	8.1575e-05	0.000120433
boot_497	0.00494149	0.0162963	0.0521196	3.19825	3400.49	0.30716	0.0159498	6.11462e-05	6.11512e-05	0.000195577			boot_497	0.00316758	0.0158413	0.0590267	3.72614	299994	0.204163	0.0155136	3.44249e-07	3.44249e-07	1.28272e-06
boot_498	0.00501262	0.0173367	0.0861651	4.97011	1803.59	0.292925	0.016945	6.9323e-05	6.93295e-05	0.000344575			boot_498	0.00318151	0.0176485	0.109109	6.18238	1454.33	0.182745	0.0172427	3.73046e-05	3.73064e-05	0.000230642
boot_499	0.00484468	0.017387	0.0823265	4.73495	1237.67	0.280867	0.016993	9.99685e-05	9.99818e-05	0.000473409			boot_499	0.00308734	0.0153379	0.0465996	3.0382	300000	0.205383	0.0150305	4.25362e-07	4.25362e-07	1.29234e-06
boot_500	0.00493553	0.0176247	0.100165	5.68322	1857.28	0.28427	0.01722	5.64419e-05	5.64462e-05	0.000320796			boot_500	0.0031187	0.0161847	0.075662	4.67489	136418	0.196823	0.0158429	5.76387e-07	5.76387e-07	2.69455e-06
boot_501	0.00494386	0.0190395	0.170254	8.94212	901.716	0.263613	0.0185682	6.65951e-05	6.6601e-05	0.000595554			boot_501	0.00317818	0.0202621	0.196118	9.67904	857.522	0.159629	0.0197291	3.43283e-05	3.43299e-05	0.000332281
boot_502	0.00493561	0.0163276	0.0665409	4.07536	2650.29	0.306205	0.0159798	6.12935e-05	6.12985e-05	0.000249813			boot_502	0.00304822	0.0141669	0.0273851	1.93303	299996	0.219188	0.0139043	7.2612e-07	7.2612e-07	1.40361e-06
boot_503	0.00492933	0.0185536	0.215392	11.6092	1046.19	0.270409	0.0181057	4.5774e-05	4.57768e-05	0.000531431			boot_503	0.00314696	0.0156257	0.0331008	2.11836	2013.51	0.200975	0.0153068	8.84543e-05	8.84647e-05	0.0001874
boot_504	0.00489591	0.0185432	0.128122	6.90941	1049.39	0.267498	0.0180958	7.55483e-05	7.55559e-05	0.000522047			boot_504	0.00325973	0.0183857	0.0895574	4.87103	1529.02	0.179627	0.0179458	4.40981e-05	4.41007e-05	0.000214816
boot_505	0.00475112	0.0171517	0.0811218	4.72968	2512	0.281224	0.0167682	4.93967e-05	4.94e-05	0.000233646			boot_505	0.00316791	0.0150913	0.0366037	2.42549	204812	0.214097	0.0147936	8.2258e-07	8.22581e-07	1.99516e-06
boot_506	0.00490703	0.017139	0.0729464	4.25616	1602.16	0.289056	0.0167561	8.94364e-05	8.94471e-05	0.000380701			boot_506	0.003246	0.0147016	0.0275075	1.87105	8281.76	0.223619	0.014419	2.78815e-05	2.78825e-05	5.21696e-05
boot_507	0.00476325	0.0163897	0.0764444	4.66418	3132.74	0.295087	0.0160392	4.29741e-05	4.29766e-05	0.000200451			boot_507	0.0031715	0.0157119	0.0409008	2.60318	5043.97	0.204564	0.0153895	2.93791e-05	2.93802e-05	7.6482e-05
boot_508	0.00482288	0.0165091	0.0663951	4.02172	3992.18	0.296848	0.0161536	3.94416e-05	3.94437e-05	0.000158631			boot_508	0.00320926	0.0148812	0.0302636	2.03368	4071.08	0.21724	0.0145917	5.02818e-05	5.02852e-05	0.000102264
boot_509	0.00474564	0.017178	0.108715	6.32872	2527.62	0.281021	0.0167934	3.66511e-05	3.66528e-05	0.000231966			boot_509	0.00315944	0.0156444	0.0305042	1.94984	3211.47	0.202993	0.0153248	6.10106e-05	6.10156e-05	0.000118971
boot_510	0.00496353	0.0168608	0.0739226	4.3843	1854.41	0.297671	0.01649	7.81953e-05	7.82035e-05	0.000342867			boot_510	0.00316193	0.0197627	0.176624	8.93725	826.098	0.162497	0.0192553	3.94197e-05	3.94218e-05	0.000352322
boot_511	0.00477252	0.015537	0.0659401	4.24408	163414	0.313491	0.0152216	9.87638e-07	9.87639e-07	4.19162e-06			boot_511	0.00314409	0.0149854	0.0383769	2.56095	300000	0.213973	0.0146919	5.31485e-07	5.31485e-07	1.36111e-06
boot_512	0.00493496	0.01696	0.0853025	5.02964	2186.51	0.29513	0.0165849	5.71094e-05	5.71137e-05	0.000287262			boot_512	0.00318187	0.0158875	0.030389	1.91276	2598.16	0.200625	0.0155579	7.57532e-05	7.57608e-05	0.000144912
boot_513	0.00481559	0.0163542	0.0897306	5.48671	5678.91	0.299975	0.0160052	2.06293e-05	2.06299e-05	0.00011319			boot_513	0.00315457	0.0180695	0.102821	5.69031	1155.68	0.176505	0.0176444	4.88891e-05	4.88923e-05	0.000278212
boot_514	0.00494882	0.017824	0.0763775	4.28509	1272.5	0.279826	0.0174103	0.000106887	0.000106902	0.000458084			boot_514	0.00323152	0.0197467	0.227983	11.5454	869.032	0.166662	0.0192401	2.98995e-05	2.99007e-05	0.000345215
boot_515	0.00483586	0.0165112	0.0666783	4.03837	2076.98	0.296055	0.0161555	7.52118e-05	7.52194e-05	0.000303764			boot_515	0.00323107	0.0153503	0.0299656	1.95211	3499.58	0.211706	0.0150425	5.8968e-05	5.89726e-05	0.000115121
boot_516	0.00495017	0.0180976	0.0929974	5.13867	1193.7	0.276303	0.0176712	9.33627e-05	9.33743e-05	0.000479819			boot_516	0.00317413	0.0148377	0.0235611	1.58792	1732.44	0.210275	0.0145499	0.000145183	0.000145211	0.000230584
boot_517	0.00492037	0.0183125	0.144024	7.8648	1263.04	0.272944	0.017876	5.66883e-05	5.66925e-05	0.000445876			boot_517	0.00327238	0.0187314	0.092396	4.93269	1104.91	0.176407	0.0182749	5.89501e-05	5.89548e-05	0.000290805
boot_518	0.0046966	0.0164991	0.0850844	5.15692	1699.3	0.287868	0.0161439	6.91933e-05	6.91997e-05	0.000356857			boot_518	0.00326067	0.0166414	0.0450014	2.70419	2275.99	0.197331	0.0162801	5.99162e-05	5.9921e-05	0.000162038
boot_519	0.00494956	0.0174901	0.0689081	3.93983	1170.69	0.284183	0.0170916	0.000129112	0.000129135	0.000508768			boot_519	0.00307498	0.0152672	0.0502468	3.29115	299998	0.20549	0.0149626	3.9293e-07	3.9293e-07	1.29319e-06
boot_520	0.00475389	0.0156444	0.046224	2.95467	4790.16	0.30808	0.0153247	4.71888e-05	4.71918e-05	0.000139436			boot_520	0.00312582	0.0191096	0.289199	15.1337	994.475	0.166849	0.0186348	1.99596e-05	1.99601e-05	0.00030207
boot_521	0.0048076	0.0153485	0.0396761	2.58502	5577.66	0.317443	0.0150407	4.83842e-05	4.83873e-05	0.000125082			boot_521	0.00311461	0.0173418	0.10144	5.84947	1217.32	0.181498	0.0169499	4.67116e-05	4.67145e-05	0.000273255
boot_522	0.00487896	0.0190717	0.141187	7.40293	959.183	0.259381	0.0185988	7.39825e-05	7.39898e-05	0.000547741			boot_522	0.00321934	0.0152811	0.0340425	2.22776	21500.4	0.214519	0.0149759	8.55277e-06	8.55286e-06	1.90537e-05
boot_523	0.00486487	0.0164379	0.0800895	4.87226	2921.55	0.300473	0.0160853	4.52636e-05	4.52663e-05	0.00022055			boot_523	0.00306519	0.0141681	0.0274587	1.93807	7440.36	0.218795	0.0139054	2.9134e-05	2.91351e-05	5.64659e-05
boot_524	0.00506049	0.0174816	0.088077	5.03826	1869.14	0.293486	0.0170834	6.61661e-05	6.6172e-05	0.000333392			boot_524	0.00315647	0.0189821	0.162871	8.58024	945.231	0.168809	0.0185135	3.7562e-05	3.75638e-05	0.000322307
boot_525	0.00500357	0.0149475	0.0284135	1.90088	51803.5	0.341059	0.0146554	7.88425e-06	7.88433e-06	1.49872e-05			boot_525	0.00323599	0.0162733	0.069988	4.30078	154688	0.203138	0.0159277	5.74774e-07	5.74774e-07	2.47198e-06
boot_526	0.00493853	0.0196306	0.246814	12.573	812.812	0.256192	0.0191299	5.05556e-05	5.0559e-05	0.000635676			boot_526	0.00324402	0.0164933	0.0725334	4.39776	299980	0.200998	0.0161384	2.8603e-07	2.86031e-07	1.25789e-06
boot_527	0.00492855	0.0166889	0.0482365	2.89034	2955.07	0.298678	0.0163256	7.47928e-05	7.48003e-05	0.000216198			boot_527	0.00312074	0.0159771	0.0408223	2.55505	3872.61	0.197572	0.0156439	3.73258e-05	3.73276e-05	9.53739e-05
boot_528	0.00475136	0.0180819	0.157467	8.70855	1359.51	0.267187	0.0176562	4.61939e-05	4.61968e-05	0.000402307			boot_528	0.00313353	0.0170662	0.0920265	5.39233	3307.05	0.186847	0.0166865	1.9328e-05	1.93285e-05	0.000104226
boot_529	0.00499205	0.0164617	0.067011	4.07073	2114.94	0.306593	0.0161081	7.70361e-05	7.7044e-05	0.000313625			boot_529	0.00309649	0.0144903	0.0244309	1.68602	11806.8	0.216675	0.0142156	2.0843e-05	2.08436e-05	3.51428e-05
boot_530	0.00486915	0.0165746	0.101553	6.12703	2578.67	0.298517	0.0162162	4.04014e-05	4.04035e-05	0.000247554			boot_530	0.00323417	0.0197795	0.15525	7.84906	840.761	0.165867	0.0192712	4.51988e-05	4.52016e-05	0.00035479
boot_531	0.00488103	0.0181843	0.137487	7.56079	1026.57	0.271968	0.0177538	7.21945e-05	7.22014e-05	0.0005459			boot_531	0.00321022	0.0172622	0.0612828	3.55012	1890.3	0.187762	0.0168738	5.16703e-05	5.16738e-05	0.000183448
boot_532	0.00491087	0.0164242	0.0641082	3.90328	11158	0.304896	0.0160722	1.5107e-05	1.51073e-05	5.89682e-05			boot_532	0.00309691	0.017663	0.0957934	5.42339	1197.96	0.177093	0.0172566	4.96853e-05	4.96886e-05	0.000269481
boot_533	0.00492158	0.0183754	0.162083	8.82068	1622.98	0.272804	0.0179359	3.93074e-05	3.93094e-05	0.000346736			boot_533	0.00311407	0.0146519	0.0242932	1.65802	17571.3	0.215915	0.0143712	1.41781e-05	1.41783e-05	2.35079e-05
boot_534	0.00483083	0.0165282	0.0680695	4.11837	1908.18	0.295234	0.0161718	7.99591e-05	7.99676e-05	0.000329337			boot_534	0.00321996	0.0157077	0.0425798	2.71075	5372.14	0.207893	0.0153855	2.70341e-05	2.7035e-05	7.32853e-05
boot_535	0.00478432	0.0154971	0.0514159	3.31778	113319	0.31502	0.0151834	1.83485e-06	1.83485e-06	6.08763e-06			boot_535	0.00320504	0.0153022	0.0287062	1.87594	3013.56	0.210007	0.0149963	7.05344e-05	7.05411e-05	0.000132331
boot_536	0.00493174	0.0177785	0.0946047	5.32129	1604.89	0.281132	0.0173668	6.86893e-05	6.86956e-05	0.00036555			boot_536	0.00323379	0.0151623	0.0338371	2.23166	6105.07	0.21599	0.0148618	3.03308e-05	3.03321e-05	6.7691e-05
boot_537	0.00477274	0.017833	0.0865503	4.85339	1455.39	0.2707	0.0174188	7.88221e-05	7.88303e-05	0.000382595			boot_537	0.0032242	0.0132327	0.0150842	1.13991	299995	0.247869	0.0130033	1.44555e-06	1.44555e-06	1.64781e-06
boot_538	0.00488472	0.0175503	0.0944958	5.38429	1458.12	0.281702	0.017149	7.49298e-05	7.49373e-05	0.000403484			boot_538	0.00317594	0.017808	0.153031	8.5934	1556.85	0.181409	0.017395	2.48467e-05	2.48476e-05	0.000213525
boot_539	0.00478544	0.0174618	0.0994906	5.69762	2393.12	0.278636	0.0170645	4.2493e-05	4.24954e-05	0.000242122			boot_539	0.00312819	0.0146593	0.0368287	2.51231	17218.1	0.217041	0.0143783	9.61248e-06	9.61261e-06	2.41498e-05
boot_540	0.00484123	0.0154684	0.0431886	2.79205	75123.9	0.31928	0.0151558	3.35422e-06	3.35424e-06	9.36521e-06			boot_540	0.00316943	0.0142582	0.0228942	1.60569	33210.7	0.22606	0.0139922	8.21614e-06	8.21623e-06	1.31927e-05
boot_541	0.00492777	0.0181166	0.146887	8.10786	1032.33	0.275779	0.0176893	6.82425e-05	6.82487e-05	0.000553351			boot_541	0.0032304	0.017714	0.0808062	4.56171	3968.53	0.185782	0.0173053	1.89059e-05	1.89063e-05	8.62452e-05
boot_542	0.00484799	0.0177101	0.0816856	4.61238	1346	0.276347	0.0173015	9.22668e-05	9.22782e-05	0.000425622			boot_542	0.00324414	0.0195149	0.270387	13.8554	852.687	0.169434	0.01902	2.59005e-05	2.59014e-05	0.000358875
boot_543	0.00496931	0.015138	0.0385192	2.54454	64073.8	0.334686	0.0148385	4.6282e-06	4.62823e-06	1.17767e-05			boot_543	0.00313651	0.0190763	0.149788	7.85208	937.672	0.166775	0.0186031	4.07779e-05	4.07801e-05	0.000320209
boot_544	0.0047176	0.0175624	0.137136	7.80852	2056.97	0.273422	0.0171605	3.51435e-05	3.51452e-05	0.000274431			boot_544	0.00323012	0.0148413	0.0345237	2.32618	17069.6	0.221376	0.0145533	1.07405e-05	1.07407e-05	2.49848e-05
boot_545	0.00498135	0.0199883	0.2221	11.1115	776.456	0.25359	0.0194694	5.90686e-05	5.90733e-05	0.000656393			boot_545	0.00320443	0.0156554	0.035476	2.26606	6007.67	0.207468	0.0153353	2.88434e-05	2.88445e-05	6.53635e-05
boot_546	0.00496194	0.0161724	0.0646913	4.00012	2947.31	0.310933	0.015831	5.74115e-05	5.74159e-05	0.00022967			boot_546	0.00326614	0.0161378	0.0550698	3.41247	82807.2	0.206676	0.0157979	1.38291e-06	1.38291e-06	4.71914e-06
boot_547	0.00496115	0.0153338	0.0346387	2.25898	5212.66	0.327383	0.0150266	6.20024e-05	6.20075e-05	0.000140074			boot_547	0.00310013	0.0171011	0.0903121	5.28108	1938.76	0.183806	0.0167198	3.29922e-05	3.29936e-05	0.000174242
boot_548	0.00482891	0.0169964	0.0658099	3.87199	1326.08	0.285533	0.0166198	0.000116752	0.00011677	0.000452131			boot_548	0.00318104	0.0158492	0.0567219	3.57884	2538.47	0.20279	0.0155212	4.20003e-05	4.20026e-05	0.000150321
boot_549	0.00485098	0.0176414	0.107287	6.08152	1498.21	0.278782	0.017236	6.36363e-05	6.36417e-05	0.000387038			boot_549	0.00314793	0.0147535	0.0282155	1.91246	3635.19	0.214369	0.0144689	5.88728e-05	5.88774e-05	0.000112601
boot_550	0.00496771	0.0182816	0.110455	6.04188	1170.19	0.275086	0.0178466	8.05092e-05	8.05178e-05	0.000486479			boot_550	0.00316204	0.0190347	0.222719	11.7007	937.658	0.16909	0.0185636	2.78227e-05	2.78238e-05	0.000325557
boot_551	0.00481807	0.0176317	0.0791339	4.48816	1484.73	0.276078	0.0172267	8.5845e-05	8.58549e-05	0.000385331			boot_551	0.00314049	0.0140758	0.036611	2.60099	68825	0.227162	0.0138165	2.46295e-06	2.46295e-06	6.40611e-06
boot_552	0.00502897	0.0164649	0.0601001	3.6502	4250.75	0.310279	0.0161112	4.349e-05	4.34925e-05	0.000158756			boot_552	0.00320091	0.019696	0.173979	8.83323	864.364	0.165093	0.019192	3.88479e-05	3.88499e-05	0.00034317
boot_553	0.00485023	0.0171438	0.0907412	5.29295	1216.25	0.285414	0.0167607	9.30663e-05	9.30779e-05	0.000492657			boot_553	0.00320508	0.0150672	0.0484679	3.21678	299998	0.21697	0.0147705	4.30698e-07	4.30698e-07	1.38546e-06
boot_554	0.005012	0.0161083	0.0631765	3.92199	4984.51	0.316288	0.0157696	3.54954e-05	3.54971e-05	0.000139219			boot_554	0.00316236	0.0169684	0.106149	6.2557	2124.64	0.189296	0.016593	2.63518e-05	2.63527e-05	0.000164855
boot_555	0.00489261	0.0156829	0.0550429	3.50973	168304	0.318441	0.0153617	1.18645e-06	1.18645e-06	4.16412e-06			boot_555	0.00320023	0.015136	0.0367535	2.42822	22063	0.215292	0.0148366	7.68173e-06	7.68181e-06	1.86531e-05
boot_556	0.00487935	0.0165545	0.0641305	3.87391	1852.93	0.297414	0.016197	8.84597e-05	8.84701e-05	0.000342725			boot_556	0.00315541	0.0149976	0.0242136	1.6145	3065.74	0.210268	0.0147035	8.06887e-05	8.06974e-05	0.000130286
boot_557	0.00489579	0.0182832	0.110282	6.0319	1373.41	0.271548	0.0178481	6.74967e-05	6.75028e-05	0.00040717			boot_557	0.00317969	0.0166325	0.0571066	3.43343	299998	0.195395	0.0162717	3.53652e-07	3.53653e-07	1.21424e-06
boot_558	0.00486914	0.0160576	0.0588194	3.66302	8739.3	0.308801	0.015721	2.09339e-05	2.09345e-05	7.66834e-05			boot_558	0.00314904	0.0160295	0.0444566	2.77341	7355.74	0.199715	0.0156941	1.83492e-05	1.83496e-05	5.08912e-05
boot_559	0.00487749	0.0168918	0.0748038	4.42841	2853.39	0.293146	0.0165197	4.92308e-05	4.92341e-05	0.000218029			boot_559	0.00317705	0.0189994	0.119135	6.27048	1144	0.169541	0.01853	4.26895e-05	4.26919e-05	0.000267698
boot_560	0.00492431	0.0180585	0.0987664	5.46923	1295.57	0.275939	0.017634	8.06757e-05	8.06843e-05	0.000441281			boot_560	0.00320257	0.0143883	0.0185867	1.29179	2867.12	0.220525	0.0141175	0.00011458	0.000114597	0.000148036
boot_561	0.00484638	0.0161338	0.0501558	3.10874	3837.16	0.304425	0.0157941	5.50342e-05	5.50382e-05	0.0001711			boot_561	0.00320027	0.0151667	0.0460985	3.03945	299961	0.215249	0.0148661	4.51275e-07	4.51276e-07	1.37163e-06
boot_562	0.00475378	0.0172593	0.128176	7.4265	1689.65	0.279789	0.0168711	4.64388e-05	4.64417e-05	0.000344899			boot_562	0.00322438	0.0155526	0.0370437	2.38183	4879.82	0.209843	0.0152367	3.42734e-05	3.4275e-05	8.16372e-05
boot_563	0.00507919	0.0170755	0.0714202	4.18262	2294.57	0.301406	0.0166954	6.74326e-05	6.74386e-05	0.00028207			boot_563	0.00329721	0.0155322	0.0328446	2.11461	3645.1	0.213942	0.0152171	5.29655e-05	5.29692e-05	0.000112009
boot_564	0.00482079	0.0154777	0.0348409	2.25103	4110.71	0.314532	0.0151648	7.43824e-05	7.43898e-05	0.000167454			boot_564	0.00308151	0.014795	0.0481561	3.2549	246085	0.212362	0.0145088	5.04916e-07	5.04917e-07	1.64345e-06
boot_565	0.00483069	0.016246	0.0653831	4.02456	2279.77	0.300695	0.0159016	7.02978e-05	7.03044e-05	0.000282944			boot_565	0.00315033	0.017454	0.120263	6.89029	1363.57	0.182981	0.017057	3.57561e-05	3.57578e-05	0.000246382
boot_566	0.00489394	0.016836	0.0609036	3.61747	1975.33	0.293467	0.0164663	8.71916e-05	8.72017e-05	0.000315449			boot_566	0.00314183	0.0142564	0.0203307	1.42608	13050	0.223283	0.0139905	2.31702e-05	2.31709e-05	3.30436e-05
boot_567	0.00498925	0.0174058	0.0912049	5.23993	1646.3	0.290329	0.017011	7.11359e-05	7.11427e-05	0.000372783			boot_567	0.00314038	0.0129825	0.0152244	1.17269	197523	0.245956	0.0127616	2.11228e-06	2.11228e-06	2.47706e-06
boot_568	0.00479071	0.0166896	0.0659312	3.95044	1914.38	0.289914	0.0163263	8.09796e-05	8.09883e-05	0.000319939			boot_568	0.00311196	0.0191473	0.159363	8.32297	1008.87	0.165097	0.0186707	3.5325e-05	3.53266e-05	0.000294023
boot_569	0.00500811	0.0169898	0.0867749	5.10746	2347.38	0.299195	0.0166135	5.34146e-05	5.34184e-05	0.000272832			boot_569	0.00320333	0.0137277	0.0223061	1.62489	35291	0.237159	0.013481	8.13218e-06	8.13227e-06	1.32141e-05
boot_570	0.00489746	0.0162038	0.0743115	4.58606	16722.9	0.308391	0.0158611	8.72131e-06	8.72141e-06	3.99969e-05			boot_570	0.00316403	0.0180438	0.139036	7.70548	1522.33	0.178278	0.0176199	2.77431e-05	2.77441e-05	0.000213782
boot_571	0.00483225	0.0152909	0.04054	2.65125	21097.6	0.321888	0.0149854	1.27295e-05	1.27297e-05	3.37496e-05			boot_571	0.00315533	0.0149775	0.0393167	2.62506	144404	0.21482	0.0146842	1.08263e-06	1.08263e-06	2.84196e-06
boot_572	0.00494569	0.0156673	0.0426848	2.72445	4890.14	0.319916	0.0153467	5.29621e-05	5.29658e-05	0.000144303			boot_572	0.00322857	0.015134	0.0220023	1.45383	2908.75	0.212555	0.0148346	9.57464e-05	9.57586e-05	0.000139217
boot_573	0.0048605	0.0179712	0.136704	7.60683	1870.44	0.275288	0.0175507	4.00466e-05	4.00487e-05	0.000304644			boot_573	0.00324826	0.0162998	0.0370824	2.27502	3685.89	0.201355	0.0159531	4.50996e-05	4.51023e-05	0.000102609
boot_574	0.00494777	0.0171722	0.0749184	4.36278	1687.16	0.29119	0.0167878	8.37179e-05	8.37272e-05	0.000365283			boot_574	0.00325045	0.0195584	0.170821	8.73391	961.606	0.168943	0.0190613	3.63075e-05	3.63092e-05	0.000317121
boot_575	0.00483847	0.0151433	0.0452418	2.98758	8796.86	0.324715	0.0148436	2.74448e-05	2.74458e-05	8.19965e-05			boot_575	0.00312589	0.0150562	0.0320309	2.12743	5064.35	0.209804	0.0147599	3.69651e-05	3.69669e-05	7.86446e-05
boot_576	0.00487131	0.0169551	0.0828436	4.88607	2118.63	0.291257	0.0165802	5.95477e-05	5.95525e-05	0.000290977			boot_576	0.00318738	0.0153653	0.0361881	2.35518	19706.2	0.211236	0.0150568	8.6554e-06	8.6555e-06	2.03853e-05
boot_577	0.00487914	0.0182386	0.104242	5.71544	1207.53	0.270718	0.0178056	8.06797e-05	8.06884e-05	0.00046117			boot_577	0.0032679	0.0155454	0.0292383	1.88084	6375.42	0.212826	0.0152297	3.3821e-05	3.38225e-05	6.36146e-05
boot_578	0.00485135	0.0147166	0.0454659	3.08943	64822.5	0.335946	0.0144334	3.78925e-06	3.78927e-06	1.17067e-05			boot_578	0.0031726	0.0162295	0.0492273	3.0332	3877.67	0.198123	0.0158857	3.15098e-05	3.15112e-05	9.55797e-05
boot_579	0.00491079	0.0173846	0.0759719	4.37008	1980.91	0.28611	0.0169907	6.94447e-05	6.94511e-05	0.000303507			boot_579	0.00308246	0.0154549	0.0381611	2.46919	2570.25	0.20043	0.0151428	5.92472e-05	5.92519e-05	0.000146304
boot_580	0.00475586	0.0175812	0.121426	6.90656	1365.07	0.274308	0.0171785	6.01394e-05	6.01443e-05	0.00041539			boot_580	0.00311866	0.0187228	0.16879	9.01522	1014.61	0.169209	0.0182668	3.34003e-05	3.34018e-05	0.000301125
boot_581	0.00477649	0.0181676	0.149088	8.20624	1284.46	0.267138	0.0177379	5.18726e-05	5.18762e-05	0.000425709			boot_581	0.00323923	0.0155281	0.0475062	3.05938	299999	0.212901	0.0152131	4.42065e-07	4.42065e-07	1.35245e-06
boot_582	0.00485104	0.0160154	0.0549411	3.43052	2850.66	0.30637	0.0156805	6.77493e-05	6.77554e-05	0.000232436			boot_582	0.00320272	0.0185841	0.11596	6.23972	1323.24	0.174855	0.0181347	3.84977e-05	3.84997e-05	0.000240228
boot_583	0.00490788	0.0169839	0.0614409	3.6176	2041.17	0.291945	0.0166078	8.37583e-05	8.37677e-05	0.000303038			boot_583	0.00314362	0.0141883	0.0276041	1.94555	15989.8	0.224976	0.0139249	1.39968e-05	1.39971e-05	2.72319e-05
boot_584	0.00482249	0.0168059	0.07437	4.42524	2028.81	0.290431	0.0164375	6.8385e-05	6.83912e-05	0.000302648			boot_584	0.0031393	0.014151	0.0229404	1.62111	299821	0.225978	0.013889	9.0101e-07	9.01011e-07	1.46064e-06
boot_585	0.00477857	0.0170491	0.0877528	5.14706	1640.59	0.283631	0.0166702	7.03316e-05	7.03382e-05	0.000362035			boot_585	0.00313226	0.0142666	0.0274995	1.92754	254059	0.223679	0.0140003	8.82547e-07	8.82548e-07	1.70115e-06
boot_586	0.00479747	0.0154474	0.055699	3.60572	300000	0.316935	0.0151357	6.43409e-07	6.43409e-07	2.31995e-06			boot_586	0.00316866	0.014634	0.0339274	2.3184	202079	0.220704	0.0143539	9.06749e-07	9.0675e-07	2.10221e-06
boot_587	0.004849	0.0166221	0.0584577	3.51686	2827.75	0.295444	0.0162617	6.32494e-05	6.32548e-05	0.000222458			boot_587	0.00327042	0.015612	0.0462792	2.96434	80394.1	0.213754	0.0152936	1.71118e-06	1.71118e-06	5.07252e-06
boot_588	0.00486208	0.0165798	0.100264	6.04732	1658.09	0.296996	0.0162213	6.31994e-05	6.32047e-05	0.000382219			boot_588	0.00315635	0.0143994	0.0360692	2.50492	204843	0.223363	0.0141281	8.40757e-07	8.40758e-07	2.10603e-06
boot_589	0.00483006	0.0171678	0.080843	4.709	1882.83	0.284913	0.0167836	6.74067e-05	6.74128e-05	0.000317447			boot_589	0.00320245	0.0140865	0.0186843	1.3264	32527.4	0.231031	0.0138268	1.04455e-05	1.04457e-05	1.38551e-05
boot_590	0.00503616	0.016982	0.0880717	5.18619	2112.23	0.300794	0.016606	5.89066e-05	5.89112e-05	0.000305525			boot_590	0.00303511	0.0152154	0.0580097	3.81258	165145	0.203491	0.0149128	6.08641e-07	6.08642e-07	2.32049e-06
boot_591	0.00482861	0.0158515	0.0524756	3.31045	3030.69	0.308086	0.0155234	6.65706e-05	6.65765e-05	0.000220398			boot_591	0.00310634	0.0174912	0.0773568	4.42261	1470.05	0.179316	0.0170926	5.04109e-05	5.04142e-05	0.000222963
boot_592	0.00480236	0.0171552	0.0988908	5.76449	1534.97	0.283474	0.0167716	6.70678e-05	6.70738e-05	0.000386646			boot_592	0.00306495	0.0177997	0.110426	6.20379	2049.05	0.175089	0.0173871	2.50458e-05	2.50466e-05	0.000155384
boot_593	0.00486746	0.0180072	0.139373	7.73988	1227.81	0.274334	0.017585	5.96719e-05	5.96766e-05	0.00046189			boot_593	0.00308142	0.0153674	0.0332365	2.1628	4266.96	0.20244	0.0150588	4.12564e-05	4.12586e-05	8.9234e-05
boot_594	0.00483728	0.0155777	0.0482053	3.09452	15473.5	0.316327	0.0152607	1.44943e-05	1.44946e-05	4.48537e-05			boot_594	0.00318185	0.0191378	0.164694	8.60567	877.009	0.168705	0.0186616	4.03345e-05	4.03367e-05	0.000347124
boot_595	0.0047738	0.0147481	0.0318701	2.16096	82523.7	0.329862	0.0144637	4.14032e-06	4.14034e-06	8.94712e-06			boot_595	0.00320407	0.0144975	0.0283957	1.95867	9148.54	0.223963	0.0142226	2.41586e-05	2.41594e-05	4.73202e-05
boot_596	0.00504438	0.0155948	0.042852	2.74784	15839.5	0.329449	0.0152771	1.69322e-05	1.69326e-05	4.6528e-05			boot_596	0.00328953	0.0155514	0.029277	1.8826	3386.7	0.212629	0.0152355	6.3533e-05	6.35384e-05	0.000119617
boot_597	0.00498351	0.0151928	0.0334901	2.20434	201326	0.334588	0.0148911	1.69954e-06	1.69954e-06	3.74638e-06			boot_597	0.00318716	0.0141857	0.0200868	1.41599	4116.22	0.224769	0.0139224	7.46169e-05	7.46243e-05	0.000105667
boot_598	0.00489091	0.0157431	0.0479383	3.04504	4113.43	0.314748	0.0154194	5.50055e-05	5.50096e-05	0.000167506			boot_598	0.00319913	0.0145569	0.0291608	2.00323	171997	0.223964	0.0142798	1.25643e-06	1.25643e-06	2.51692e-06
boot_599	0.0049161	0.0194776	0.1825	9.3697	858.952	0.256434	0.0189846	6.42768e-05	6.42823e-05	0.000602305			boot_599	0.00321335	0.0192251	0.243746	12.6785	927.898	0.17027	0.0187446	2.61652e-05	2.61661e-05	0.000331748
boot_600	0.00497671	0.0173537	0.0752266	4.3349	1308.9	0.288913	0.0169613	0.000107411	0.000107427	0.000465684			boot_600	0.00317212	0.0150697	0.0431444	2.86298	23920.6	0.214408	0.0147729	5.97782e-06	5.97787e-06	1.71145e-05
boot_601	0.00495928	0.0182858	0.125254	6.84978	1284.98	0.275194	0.0178506	6.47044e-05	6.47099e-05	0.000443249			boot_601	0.0030818	0.0145812	0.0323601	2.21931	16049.7	0.214831	0.0143031	1.15223e-05	1.15225e-05	2.55719e-05
boot_602	0.00481666	0.0164284	0.071534	4.35428	2055.87	0.296522	0.0160763	7.06295e-05	7.06362e-05	0.00030757			boot_602	0.00326977	0.0168646	0.0541531	3.21106	1604.29	0.194805	0.0164937	7.04465e-05	7.04531e-05	0.000226229
boot_603	0.00485902	0.0180898	0.140364	7.75929	1061.71	0.272277	0.0176638	6.81254e-05	6.81316e-05	0.000528653			boot_603	0.00312913	0.0145759	0.0231779	1.59015	3376.38	0.214655	0.0142981	7.63631e-05	7.63708e-05	0.000121441
boot_604	0.00489131	0.0160434	0.0482443	3.00712	4311.84	0.309126	0.0157074	5.17623e-05	5.17658e-05	0.000155666			boot_604	0.00317228	0.0154818	0.0474403	3.06426	144271	0.209086	0.0151687	8.96979e-07	8.9698e-07	2.74858e-06
boot_605	0.00497984	0.016868	0.0791329	4.69132	3462.98	0.300185	0.0164969	3.96051e-05	3.96072e-05	0.00018581			boot_605	0.00318636	0.0138147	0.0319694	2.31416	138103	0.234817	0.0135648	1.44032e-06	1.44032e-06	3.33314e-06
boot_606	0.00482185	0.0184528	0.149457	8.09942	1019.67	0.265063	0.0180097	6.55055e-05	6.55112e-05	0.000530603			boot_606	0.00319087	0.0157479	0.0498476	3.16535	172341	0.20684	0.015424	7.17055e-07	7.17056e-07	2.26973e-06
boot_607	0.00484846	0.017369	0.120874	6.9592	1967.23	0.283777	0.0169759	4.34116e-05	4.34141e-05	0.000302127			boot_607	0.00305263	0.014539	0.0355956	2.44829	61532.5	0.213883	0.0142625	2.70902e-06	2.70903e-06	6.63249e-06
boot_608	0.00488143	0.0167643	0.0828355	4.9412	2835.43	0.295758	0.0163977	4.4963e-05	4.49657e-05	0.000222185			boot_608	0.00317323	0.01445	0.0233335	1.61478	17601.1	0.223001	0.0141769	1.5147e-05	1.51473e-05	2.44595e-05
boot_609	0.00482309	0.0175653	0.0716024	4.07635	1237.87	0.276227	0.0171633	0.000113451	0.000113468	0.000462536			boot_609	0.00318993	0.0160631	0.0518757	3.22949	3246.95	0.201012	0.0157263	3.59884e-05	3.59902e-05	0.00011623
boot_610	0.00498909	0.0157458	0.0411746	2.61496	2676.05	0.31907	0.015422	0.000100442	0.000100456	0.000262687			boot_610	0.00330567	0.019239	0.136148	7.07666	995.622	0.174251	0.0187579	4.49258e-05	4.49285e-05	0.000317944
boot_611	0.00485083	0.0169379	0.108263	6.39178	3889.87	0.291794	0.0165638	2.48571e-05	2.48579e-05	0.000158886			boot_611	0.00312423	0.0178278	0.0929957	5.21633	1080.55	0.17671	0.0174139	5.712e-05	5.71243e-05	0.000297979
boot_612	0.00487413	0.0182042	0.125767	6.90867	1268.57	0.271631	0.0177728	6.38277e-05	6.38332e-05	0.000441003			boot_612	0.00316946	0.0147116	0.0268918	1.82794	14176	0.218789	0.0144285	1.62118e-05	1.62122e-05	2.96349e-05
boot_613	0.00486712	0.016791	0.0844615	5.03016	1763.83	0.293334	0.0164233	7.0178e-05	7.01846e-05	0.000353039			boot_613	0.0032056	0.0163007	0.0733649	4.50072	198653	0.200907	0.015954	4.21805e-07	4.21806e-07	1.89843e-06
boot_614	0.00486173	0.0139966	0.0200318	1.43118	300000	0.353742	0.0137402	1.9123e-06	1.9123e-06	2.73685e-06			boot_614	0.00306926	0.0187495	0.163803	8.73635	804.897	0.165856	0.0182922	4.24142e-05	4.24166e-05	0.000370566
boot_615	0.00489915	0.0149923	0.0393253	2.62304	13396.3	0.332345	0.0146985	2.1249e-05	2.12496e-05	5.57385e-05			boot_615	0.00317873	0.0186432	0.177262	9.50817	1599.01	0.1738	0.018191	2.07542e-05	2.07548e-05	0.00019734
boot_616	0.00496434	0.015975	0.0516006	3.23009	2740.7	0.313975	0.0156418	7.75478e-05	7.75558e-05	0.000250512			boot_616	0.00324481	0.0172937	0.057879	3.34684	1318.54	0.188172	0.0169039	7.8787e-05	7.87953e-05	0.000263715
boot_617	0.00495635	0.0154931	0.0402926	2.60067	15293.5	0.325705	0.0151796	1.82168e-05	1.82173e-05	4.73772e-05			boot_617	0.00317347	0.0190515	0.179699	9.43229	1239.86	0.169634	0.0185795	2.62027e-05	2.62036e-05	0.00024716
boot_618	0.00488315	0.0181315	0.114457	6.31261	1306.01	0.273023	0.0177035	6.83305e-05	6.83367e-05	0.000431383			boot_618	0.00313083	0.0149748	0.0346445	2.31352	13698.1	0.212563	0.0146816	1.2777e-05	1.27772e-05	2.95603e-05
boot_619	0.0049562	0.0169948	0.0894671	5.26438	2542.24	0.296241	0.0166182	4.71791e-05	4.7182e-05	0.000248384			boot_619	0.00324422	0.0158018	0.0366574	2.31982	2672.65	0.206406	0.0154757	6.29243e-05	6.29296e-05	0.000145986
boot_620	0.00502862	0.0175909	0.101776	5.78573	1562.59	0.289773	0.0171877	6.76936e-05	6.76997e-05	0.000391692			boot_620	0.00312507	0.0158084	0.036746	2.32447	273394	0.201821	0.0154821	5.9682e-07	5.96821e-07	1.38729e-06
boot_621	0.00483264	0.0175493	0.0996566	5.67867	1538.97	0.279027	0.017148	6.64263e-05	6.64322e-05	0.000377247			boot_621	0.00316309	0.0150139	0.0375184	2.4989	211929	0.214853	0.0147193	7.75071e-07	7.75072e-07	1.93683e-06
boot_622	0.00487814	0.017632	0.0976405	5.53769	1259.9	0.279678	0.017227	8.34752e-05	8.34845e-05	0.000462311			boot_622	0.00322396	0.015677	0.0410018	2.6154	4584.32	0.208251	0.0153561	3.29061e-05	3.29076e-05	8.60665e-05
boot_623	0.00498822	0.0151315	0.0304261	2.01077	11441	0.334836	0.0148323	3.28222e-05	3.28236e-05	6.60009e-05			boot_623	0.00324431	0.0163252	0.0510019	3.12413	299999	0.203036	0.0159774	4.07734e-07	4.07735e-07	1.27381e-06
boot_624	0.00476975	0.0154282	0.0490165	3.17707	68700.2	0.315375	0.0151172	3.16577e-06	3.16578e-06	1.00579e-05			boot_624	0.00316913	0.0158006	0.0559807	3.54295	235963	0.204772	0.0154746	4.62022e-07	4.62022e-07	1.63692e-06
boot_625	0.00477632	0.0182176	0.125918	6.91189	960.098	0.26518	0.0177856	8.15715e-05	8.15804e-05	0.000563875			boot_625	0.00323807	0.0160329	0.0372112	2.32094	2097.13	0.20231	0.0156973	7.81603e-05	7.81685e-05	0.000181424
boot_626	0.0050464	0.0197551	0.199733	10.1104	920.983	0.260001	0.0192481	5.65996e-05	5.66039e-05	0.000572291			boot_626	0.00311606	0.0153673	0.0412021	2.68115	6493.66	0.205749	0.0150588	2.23183e-05	2.2319e-05	5.98406e-05
boot_627	0.00490485	0.0168288	0.0616848	3.66542	1597.38	0.293428	0.0164595	0.000106391	0.000106406	0.000390023			boot_627	0.00310098	0.0147982	0.0316947	2.14179	251714	0.213644	0.0145119	7.55927e-07	7.55928e-07	1.61904e-06
boot_628	0.00500592	0.0170972	0.0772882	4.52053	2378.65	0.296989	0.0167161	5.89318e-05	5.89364e-05	0.000266424			boot_628	0.00317077	0.0204796	0.398592	19.4629	667.533	0.158138	0.0199352	2.16873e-05	2.16879e-05	0.00042211
boot_629	0.00490723	0.0164237	0.0653402	3.97842	1974.7	0.301748	0.0160717	8.25112e-05	8.25203e-05	0.0003283			boot_629	0.00321147	0.0163546	0.0759906	4.64643	50770.7	0.200567	0.0160056	1.59528e-06	1.59528e-06	7.41236e-06
boot_630	0.00493392	0.0169882	0.0831326	4.89354	1860.69	0.294094	0.0166119	6.86329e-05	6.86392e-05	0.000335889			boot_630	0.00316228	0.0188036	0.207647	11.0429	1283.33	0.171402	0.0183437	2.18947e-05	2.18953e-05	0.000241788
boot_631	0.0048498	0.0185803	0.172256	9.2709	1354.01	0.265733	0.0181311	4.32455e-05	4.3248e-05	0.000400948			boot_631	0.00314958	0.0174777	0.0750981	4.2968	2260.41	0.182753	0.0170797	3.45359e-05	3.45375e-05	0.000148401
boot_632	0.0048735	0.017801	0.112476	6.31854	1405.81	0.277579	0.0173883	6.48851e-05	6.48907e-05	0.000410014			boot_632	0.00322303	0.0197117	0.303654	15.4047	922.36	0.166888	0.0192069	2.11475e-05	2.11481e-05	0.000325781
boot_633	0.004857	0.0181331	0.131797	7.26828	1659.51	0.272415	0.0177051	4.65615e-05	4.65644e-05	0.000338443			boot_633	0.00306724	0.0170441	0.0714245	4.19056	1267.92	0.180983	0.0166654	6.23837e-05	6.23888e-05	0.000261444
boot_634	0.00480569	0.0167333	0.0639004	3.81875	2851.14	0.291149	0.0163681	5.65865e-05	5.65908e-05	0.000216106			boot_634	0.0031733	0.0157699	0.0338162	2.14435	3439.85	0.202786	0.0154452	5.17272e-05	5.17308e-05	0.000110929
boot_635	0.00493212	0.0150163	0.0408319	2.71918	41064.7	0.334723	0.0147215	6.75876e-06	6.75883e-06	1.83785e-05			boot_635	0.00310849	0.0162248	0.0722303	4.45185	80465.6	0.195682	0.0158812	1.01874e-06	1.01874e-06	4.5353e-06
boot_636	0.00482152	0.0162029	0.0668366	4.12498	4247.42	0.302368	0.0158603	3.71068e-05	3.71086e-05	0.000153072			boot_636	0.00316183	0.0145049	0.0269751	1.85973	8393.76	0.220709	0.0142297	2.72148e-05	2.72158e-05	5.0614e-05
boot_637	0.00476837	0.01843	0.137425	7.45657	1332.38	0.262879	0.017988	5.38447e-05	5.38486e-05	0.000401526			boot_637	0.00318391	0.0143338	0.0233837	1.63137	84120.4	0.226196	0.014065	3.19516e-06	3.19517e-06	5.21249e-06
boot_638	0.00493006	0.0183585	0.121391	6.61225	986.691	0.271632	0.0179199	8.57415e-05	8.57513e-05	0.000567009			boot_638	0.00321638	0.0151199	0.0371128	2.45457	121886	0.216941	0.0148211	1.38902e-06	1.38902e-06	3.40946e-06
boot_639	0.00490759	0.0163278	0.068473	4.19365	4790.81	0.305682	0.0159799	3.28702e-05	3.28716e-05	0.000137852			boot_639	0.00316983	0.0142847	0.0264249	1.84987	140187	0.226037	0.0140177	1.68928e-06	1.68928e-06	3.12495e-06
boot_640	0.00485986	0.0166669	0.0807966	4.84774	2835.98	0.296087	0.0163045	4.58933e-05	4.58961e-05	0.000222492			boot_640	0.0030736	0.0145431	0.0210831	1.4497	4823.9	0.212251	0.0142665	5.77934e-05	5.77979e-05	8.37893e-05
boot_641	0.00492194	0.0173393	0.0836072	4.82183	1851.85	0.287573	0.0169475	6.78077e-05	6.78138e-05	0.000326987			boot_641	0.0031316	0.0157112	0.0474622	3.02091	2564.55	0.20097	0.0153889	4.86978e-05	4.87009e-05	0.000147121
boot_642	0.00495946	0.0153826	0.0515726	3.35265	14595.3	0.328351	0.0150735	1.49861e-05	1.49863e-05	5.02439e-05			boot_642	0.00326076	0.0155006	0.0314458	2.02868	2476.48	0.210571	0.0151867	7.96397e-05	7.96481e-05	0.000161581
boot_643	0.00487185	0.0171277	0.0668259	3.90162	1569.65	0.286744	0.0167453	9.8467e-05	9.848e-05	0.000384232			boot_643	0.00313261	0.0142859	0.0183135	1.28192	3046.28	0.217496	0.0140189	0.000106764	0.000106779	0.000136883
boot_644	0.0048517	0.0176623	0.119715	6.77796	1798.05	0.27917	0.017256	4.76678e-05	4.76709e-05	0.000323111			boot_644	0.00318736	0.0155348	0.0409005	2.63284	25137.9	0.209114	0.0152195	5.99251e-06	5.99256e-06	1.57774e-05
boot_645	0.00493581	0.0166586	0.065613	3.93868	4337.49	0.30125	0.0162966	3.78535e-05	3.78554e-05	0.000149101			boot_645	0.00321651	0.0165044	0.0466059	2.82385	3824.43	0.197478	0.016149	3.41779e-05	3.41795e-05	9.65177e-05
boot_646	0.0048656	0.0172081	0.107646	6.25552	1984.81	0.287175	0.0168221	4.86713e-05	4.86744e-05	0.000304484			boot_646	0.00312519	0.0155114	0.0402343	2.59385	299972	0.205618	0.0151971	4.98996e-07	4.98996e-07	1.29432e-06
boot_647	0.00492615	0.0188133	0.163661	8.69926	1035.66	0.266	0.0183529	6.0336e-05	6.03408e-05	0.00052492			boot_647	0.00324856	0.0149321	0.024882	1.66634	2604.22	0.216768	0.0146406	9.56658e-05	9.5678e-05	0.000159432
boot_648	0.00491885	0.016197	0.0649796	4.01183	9540.33	0.309482	0.0158546	1.75649e-05	1.75653e-05	7.0469e-05			boot_648	0.00315207	0.014875	0.0343747	2.3109	3611.12	0.213475	0.0145857	4.87871e-05	4.87903e-05	0.000112749
boot_649	0.00492483	0.0160412	0.049913	3.11155	6098.89	0.312008	0.0157053	3.58464e-05	3.58481e-05	0.000111543			boot_649	0.00331841	0.0156991	0.0523296	3.33329	6015.19	0.214756	0.0153772	2.04602e-05	2.04607e-05	6.82016e-05
boot_650	0.00488072	0.0185808	0.130486	7.02261	1166.42	0.266492	0.0181316	6.65302e-05	6.65361e-05	0.000467257			boot_650	0.00307791	0.0147069	0.0362131	2.46232	3089.36	0.21051	0.014424	5.25779e-05	5.25816e-05	0.000129473
boot_651	0.00488714	0.0159678	0.0536612	3.36059	4133.09	0.310434	0.0156349	4.86177e-05	4.86209e-05	0.000163395			boot_651	0.00318249	0.0185746	0.152033	8.18503	1138.2	0.174033	0.0181257	3.39251e-05	3.39266e-05	0.00027769
boot_652	0.00486147	0.0180808	0.152523	8.43566	1056.31	0.272756	0.0176551	6.31357e-05	6.3141e-05	0.000532636			boot_652	0.00315536	0.0148617	0.0299505	2.01528	36747.3	0.216222	0.0145729	5.58775e-06	5.58779e-06	1.1261e-05
boot_653	0.00483624	0.0171102	0.0715868	4.18386	1529.95	0.285106	0.0167286	9.34548e-05	9.34664e-05	0.00039105			boot_653	0.00322541	0.0144209	0.0310469	2.15291	162716	0.227894	0.0141488	1.26383e-06	1.26383e-06	2.72092e-06
boot_654	0.00484634	0.0152635	0.0370244	2.42567	173384	0.323895	0.0149591	1.70861e-06	1.70861e-06	4.14453e-06			boot_654	0.00311421	0.0150841	0.0271206	1.79796	1745.25	0.204013	0.0147867	0.00012252	0.00012254	0.000220322
boot_655	0.00492599	0.0174235	0.098716	5.66567	1389.65	0.286088	0.0170279	7.63463e-05	7.63541e-05	0.000432597			boot_655	0.00321745	0.0163695	0.0822551	5.02491	8580.74	0.200407	0.0160198	8.71929e-06	8.7194e-06	4.38142e-05
boot_656	0.0047346	0.0171246	0.102101	5.96223	1883.47	0.280554	0.0167423	5.20884e-05	5.2092e-05	0.000310585			boot_656	0.0030875	0.0161075	0.0509579	3.16361	2715.47	0.193653	0.0157689	4.19339e-05	4.19363e-05	0.00013267
boot_657	0.00489569	0.0185712	0.143136	7.70743	1076.23	0.267476	0.0181224	6.60298e-05	6.60356e-05	0.000508965			boot_657	0.00317933	0.0175981	0.0572946	3.25573	1318.15	0.181219	0.0171946	7.73597e-05	7.73677e-05	0.000251888
boot_658	0.00483257	0.0149423	0.0311723	2.08617	9258.3	0.328119	0.0146505	3.7927e-05	3.79289e-05	7.91262e-05			boot_658	0.0031785	0.0155579	0.0352636	2.26661	3743.47	0.206149	0.0152417	4.59072e-05	4.591e-05	0.00010406
boot_659	0.00481213	0.0155582	0.0416423	2.67655	3527.19	0.312457	0.015242	7.22069e-05	7.22138e-05	0.000193284			boot_659	0.00321533	0.0149656	0.0363706	2.43028	5171.59	0.217367	0.0146728	3.31471e-05	3.31486e-05	8.05603e-05
boot_660	0.00479464	0.0164786	0.0751342	4.55951	1930.93	0.294246	0.0161243	7.10336e-05	7.10403e-05	0.000323909			boot_660	0.00307932	0.016673	0.0609507	3.65565	3234.76	0.187338	0.0163104	2.92414e-05	2.92426e-05	0.000106901
boot_661	0.00488931	0.0147134	0.0389798	2.64927	234933	0.338764	0.0144303	1.23471e-06	1.23471e-06	3.27107e-06			boot_661	0.00317151	0.0150724	0.0345815	2.29436	186105	0.214596	0.0147755	9.59845e-07	9.59847e-07	2.20223e-06
boot_662	0.00496934	0.0163247	0.0575072	3.52272	3257.79	0.308508	0.0159769	5.83138e-05	5.83183e-05	0.000205439			boot_662	0.0031298	0.0150617	0.0401575	2.6662	234014	0.211937	0.0147652	6.46554e-07	6.46554e-07	1.72384e-06
boot_663	0.00487879	0.0175484	0.0912862	5.20195	1369.42	0.281072	0.0171472	8.23231e-05	8.23321e-05	0.000428288			boot_663	0.00318285	0.0152055	0.0349552	2.29885	300000	0.213534	0.0149034	5.90537e-07	5.90537e-07	1.35756e-06
boot_664	0.00476703	0.0193655	0.187066	9.65974	866.801	0.250143	0.0188781	5.97608e-05	5.97655e-05	0.000577319			boot_664	0.00306353	0.0147999	0.0377419	2.55014	4428.74	0.209167	0.0145135	3.51282e-05	3.51298e-05	8.95861e-05
boot_665	0.00495723	0.0175239	0.104618	5.97002	1870.62	0.28724	0.0171238	5.41292e-05	5.41331e-05	0.000323176			boot_665	0.00318437	0.0185295	0.139211	7.51293	1071.65	0.174304	0.0180828	3.93293e-05	3.93314e-05	0.000295494
boot_666	0.00497153	0.0156841	0.0376189	2.39853	5550.63	0.321251	0.0153629	5.3326e-05	5.33298e-05	0.000127913			boot_666	0.00326588	0.0148261	0.0290647	1.96038	270126	0.224591	0.0145387	8.20436e-07	8.20437e-07	1.60837e-06
boot_667	0.00484287	0.0184938	0.108929	5.89005	937.497	0.264343	0.0180487	9.76101e-05	9.76228e-05	0.000575004			boot_667	0.00326315	0.0177716	0.0806421	4.5377	1803.38	0.186003	0.0173602	4.18857e-05	4.18881e-05	0.000190076
boot_668	0.00501319	0.0175648	0.0905242	5.15373	1676.42	0.28917	0.0171628	7.06278e-05	7.06344e-05	0.00036403			boot_668	0.00318099	0.0187071	0.128083	6.84673	1334.36	0.172729	0.0182519	3.4281e-05	3.42826e-05	0.000234724
boot_669	0.00487253	0.0168981	0.0653548	3.86757	2348.23	0.291926	0.0165258	6.80938e-05	6.80999e-05	0.000263381			boot_669	0.0032093	0.014307	0.0280433	1.96012	94250.6	0.228464	0.0140392	2.40429e-06	2.4043e-06	4.7127e-06
boot_670	0.00484279	0.0173316	0.103207	5.95489	1919.24	0.283679	0.0169401	5.19767e-05	5.19804e-05	0.000309537			boot_670	0.00316353	0.0159246	0.0421732	2.6483	7496.37	0.201896	0.0155935	1.91136e-05	1.91141e-05	5.06197e-05
boot_671	0.00483867	0.0168961	0.0853977	5.05429	2232.82	0.290493	0.0165238	5.44198e-05	5.44238e-05	0.000275074			boot_671	0.00317448	0.015273	0.0323528	2.11829	2166.89	0.20755	0.0149682	8.55894e-05	8.55991e-05	0.000181324
boot_672	0.00491587	0.0148989	0.0261265	1.75359	5478.84	0.332945	0.0146087	7.79266e-05	7.79347e-05	0.000136665			boot_672	0.00318176	0.0195072	0.258896	13.2718	792.762	0.166104	0.0190127	2.83978e-05	2.83989e-05	0.000376905
boot_673	0.00492035	0.0159871	0.0424667	2.65631	3852.33	0.311415	0.0156534	6.62932e-05	6.62991e-05	0.000176111			boot_673	0.00323128	0.0160611	0.0538027	3.34988	2745.69	0.203386	0.0157243	4.16374e-05	4.16397e-05	0.000139488
boot_674	0.00492162	0.0155711	0.0425594	2.73323	36782.2	0.32232	0.0152544	7.09645e-06	7.09651e-06	1.93964e-05			boot_674	0.00315023	0.0142648	0.0271766	1.90515	217916	0.224982	0.0139986	1.04884e-06	1.04884e-06	1.99819e-06
boot_675	0.00482219	0.0168654	0.081915	4.85698	1984.81	0.289619	0.0164945	6.3437e-05	6.34424e-05	0.000308138			boot_675	0.00316693	0.014974	0.0381509	2.54781	128738	0.215651	0.0146809	1.25736e-06	1.25736e-06	3.20353e-06
boot_676	0.00495308	0.0163817	0.0572895	3.49716	3096.92	0.306312	0.0160315	6.1157e-05	6.1162e-05	0.000213893			boot_676	0.00320224	0.0159127	0.0337546	2.12123	143067	0.205442	0.0155821	1.27799e-06	1.278e-06	2.71093e-06
boot_677	0.00486604	0.0180106	0.121991	6.77329	1095.31	0.27352	0.0175883	7.61237e-05	7.61315e-05	0.00051566			boot_677	0.0031953	0.0154855	0.0362184	2.33886	142026	0.210539	0.0151722	1.20426e-06	1.20426e-06	2.81661e-06
boot_678	0.00484545	0.017923	0.108185	6.03611	1461.1	0.274146	0.0175047	6.42373e-05	6.42428e-05	0.000387777			boot_678	0.00316218	0.0168238	0.0669283	3.97819	2705.24	0.19056	0.0164547	3.28132e-05	3.28147e-05	0.000130543
boot_679	0.00485724	0.0184866	0.1057	5.71766	1266.68	0.266164	0.0180419	7.512e-05	7.51275e-05	0.000429553			boot_679	0.00308337	0.0141375	0.0249414	1.76421	4953.8	0.219495	0.0138759	4.82672e-05	4.82703e-05	8.51588e-05
boot_680	0.00480767	0.0165572	0.0777064	4.6932	1826.65	0.293606	0.0161996	7.27252e-05	7.27322e-05	0.000341347			boot_680	0.00321535	0.0156154	0.04676	2.99449	214656	0.210164	0.0152969	6.20938e-07	6.20939e-07	1.85939e-06
boot_681	0.00498355	0.0160242	0.0707911	4.41777	252721	0.317619	0.015689	6.25356e-07	6.25357e-07	2.76268e-06			boot_681	0.00313384	0.0150617	0.0400336	2.65797	300000	0.212218	0.0147652	5.06753e-07	5.06754e-07	1.34693e-06
boot_682	0.00498033	0.0178784	0.0956403	5.34948	1520.88	0.282227	0.0174622	7.24933e-05	7.25003e-05	0.000387839			boot_682	0.00323299	0.0149928	0.0297553	1.98464	262143	0.219904	0.014699	8.12748e-07	8.12749e-07	1.61301e-06
boot_683	0.0047746	0.0147042	0.0361011	2.45514	231019	0.331014	0.0144215	1.30857e-06	1.30857e-06	3.21273e-06			boot_683	0.00321209	0.0134289	0.0185762	1.3833	12431.7	0.241875	0.0131927	2.78289e-05	2.78299e-05	3.8497e-05
boot_684	0.0048672	0.0169107	0.0878834	5.19691	2290.41	0.292082	0.0165378	5.1994e-05	5.19976e-05	0.000270227			boot_684	0.00323994	0.0202487	0.173348	8.56093	851.806	0.16263	0.0197164	3.99497e-05	3.99519e-05	0.000342025
boot_685	0.00487215	0.0158582	0.0565359	3.56509	3789.58	0.311502	0.0155298	5.02328e-05	5.02362e-05	0.000179097			boot_685	0.00314581	0.0147613	0.0224141	1.51844	7655.64	0.215386	0.0144764	3.54221e-05	3.54238e-05	5.37889e-05
boot_686	0.00488724	0.0152916	0.0422886	2.76548	12750.7	0.325196	0.014986	2.05e-05	2.05006e-05	5.66939e-05			boot_686	0.00311536	0.0143047	0.0236487	1.65322	8422.01	0.22025	0.0140369	3.04302e-05	3.04315e-05	5.03098e-05
boot_687	0.00499395	0.0176034	0.078339	4.45022	1915.82	0.287411	0.0171997	7.09607e-05	7.09674e-05	0.00031582			boot_687	0.00310325	0.0144718	0.0251795	1.73991	300000	0.218528	0.0141978	8.03598e-07	8.03599e-07	1.39819e-06
boot_688	0.00496217	0.0168645	0.058509	3.46935	2050.09	0.297054	0.0164937	8.91221e-05	8.91326e-05	0.000309232			boot_688	0.00314199	0.0189654	0.13797	7.27485	1081.96	0.168127	0.0184976	3.85156e-05	3.85176e-05	0.00028021
boot_689	0.00492235	0.0169348	0.0848308	5.00927	1240.29	0.292958	0.0165608	0.000100035	0.000100049	0.00050117			boot_689	0.00320948	0.0178408	0.0846901	4.74698	1901.64	0.182435	0.0174263	3.70794e-05	3.70812e-05	0.000176024
boot_690	0.00494558	0.017364	0.0906021	5.21783	2556.12	0.289495	0.0169711	4.58241e-05	4.58269e-05	0.000239117			boot_690	0.00312831	0.0175177	0.0776682	4.43371	1867.96	0.180838	0.0171179	3.99832e-05	3.99853e-05	0.000177283
boot_691	0.00485769	0.0153575	0.0350111	2.27974	3823.09	0.319135	0.0150493	8.06684e-05	8.06771e-05	0.000183923			boot_691	0.00314089	0.0145045	0.0235644	1.62463	6267.46	0.218472	0.0142293	4.11811e-05	4.11833e-05	6.69077e-05
boot_692	0.00487125	0.0170564	0.103486	6.06726	2177.71	0.290116	0.0166772	4.63962e-05	4.63991e-05	0.000281515			boot_692	0.00315217	0.0166653	0.0492724	2.95659	3744.28	0.191755	0.016303	3.21466e-05	3.2148e-05	9.50484e-05
boot_693	0.00489244	0.0178406	0.112721	6.31826	1590.44	0.27837	0.017426	5.75819e-05	5.75863e-05	0.000363845			boot_693	0.00318803	0.0153459	0.0385682	2.51326	300000	0.211967	0.0150382	5.35129e-07	5.35129e-07	1.34492e-06
boot_694	0.00495777	0.0192024	0.118395	6.16563	923.932	0.261123	0.018723	9.30566e-05	9.30682e-05	0.000573824			boot_694	0.00313173	0.0189149	0.225921	11.9441	905.087	0.168478	0.0184496	2.81137e-05	2.81148e-05	0.000335806
boot_695	0.00484511	0.0161487	0.0556404	3.4455	2240.49	0.30277	0.0158083	8.43784e-05	8.43879e-05	0.000290759			boot_695	0.0032329	0.0184445	0.0823095	4.46255	1061.82	0.176484	0.0180018	6.7841e-05	6.78471e-05	0.000302771
boot_696	0.00492457	0.0155455	0.0372374	2.39539	9738.75	0.321992	0.0152298	3.05367e-05	3.0538e-05	7.31502e-05			boot_696	0.0031683	0.0196875	0.189833	9.64231	835.016	0.163565	0.0191839	3.64313e-05	3.6433e-05	0.000351299
boot_697	0.0048739	0.0172275	0.0865059	5.02138	1379.62	0.285739	0.0168407	8.66205e-05	8.66305e-05	0.000435005			boot_697	0.00319522	0.0152072	0.0362262	2.38217	13889.3	0.213722	0.014905	1.23228e-05	1.2323e-05	2.93556e-05
boot_698	0.00478623	0.0157253	0.0601072	3.82232	3352.58	0.308402	0.0154024	5.21973e-05	5.2201e-05	0.000199529			boot_698	0.00314733	0.0145237	0.0363393	2.50206	299755	0.220868	0.0142478	5.66956e-07	5.66957e-07	1.41856e-06
boot_699	0.00489798	0.0157792	0.0541256	3.43019	7947.73	0.315814	0.015454	2.53973e-05	2.53981e-05	8.71205e-05			boot_699	0.0032647	0.0152229	0.0335539	2.20418	112251	0.218724	0.01492	1.69726e-06	1.69726e-06	3.74107e-06
boot_700	0.00479461	0.0176785	0.109011	6.16633	1619.21	0.275211	0.0172714	5.70447e-05	5.7049e-05	0.000351783			boot_700	0.00318548	0.014282	0.0268221	1.87804	62229.6	0.227082	0.0140151	3.77085e-06	3.77087e-06	7.08183e-06
boot_701	0.00481917	0.0170252	0.0810906	4.76298	1815.72	0.286502	0.0166473	6.96464e-05	6.96528e-05	0.000331755			boot_701	0.00320897	0.014849	0.0373031	2.51216	24167.6	0.220011	0.0145608	6.96896e-06	6.96902e-06	1.75073e-05
boot_702	0.00480203	0.0170763	0.0782425	4.58193	2763.37	0.285586	0.0166962	4.73579e-05	4.73609e-05	0.000217004			boot_702	0.00327201	0.0187445	0.10229	5.4571	1162.35	0.176637	0.0182874	5.07321e-05	5.07355e-05	0.000276869
boot_703	0.00481515	0.0170318	0.0550705	3.23339	2778.77	0.286265	0.0166536	6.69596e-05	6.69656e-05	0.000216526			boot_703	0.00307626	0.0193509	0.275688	14.2468	940.59	0.162112	0.0188642	2.16573e-05	2.16579e-05	0.000308556
boot_704	0.00477107	0.0149784	0.0328179	2.19101	126180	0.324771	0.0146851	2.60966e-06	2.60967e-06	5.71781e-06			boot_704	0.00321002	0.0152262	0.0329138	2.16166	12800.7	0.214324	0.0149232	1.47876e-05	1.47879e-05	3.19663e-05
boot_705	0.00480201	0.0157046	0.0564215	3.59267	4150.01	0.310145	0.0153825	4.52306e-05	4.52333e-05	0.000162508			boot_705	0.00324219	0.0152813	0.0335243	2.19381	22025.9	0.216042	0.0149762	8.55467e-06	8.55477e-06	1.87675e-05
boot_706	0.00492617	0.0152606	0.039947	2.61766	184153	0.329303	0.0149563	1.52781e-06	1.52781e-06	3.99928e-06			boot_706	0.00319445	0.0158802	0.0533128	3.35719	299949	0.205399	0.0155509	3.85051e-07	3.85051e-07	1.29269e-06
boot_707	0.00476466	0.0184937	0.174412	9.43088	1038.56	0.261768	0.0180487	5.43041e-05	5.43081e-05	0.000512173			boot_707	0.00325625	0.0165857	0.0511836	3.08601	2978.41	0.198672	0.0162268	4.04609e-05	4.04631e-05	0.00012487
boot_708	0.0047249	0.0181277	0.19469	10.7399	871.259	0.264549	0.0176999	5.76626e-05	5.76671e-05	0.000619341			boot_708	0.00331914	0.01554	0.0348205	2.24071	299999	0.217981	0.0152245	6.21995e-07	6.21995e-07	1.39371e-06
boot_709	0.0049059	0.0180806	0.107912	5.96837	1248.62	0.274744	0.017655	7.625e-05	7.62577e-05	0.000455134			boot_709	0.00320822	0.0160768	0.0511078	3.17897	166991	0.203797	0.0157394	7.23242e-07	7.23243e-07	2.29917e-06
boot_710	0.00495334	0.0168869	0.0660172	3.90937	1298.06	0.294655	0.0165151	0.000123481	0.000123502	0.000482814			boot_710	0.00319162	0.0147838	0.0212896	1.44006	4868.69	0.21694	0.014498	5.92711e-05	5.92757e-05	8.53608e-05
boot_711	0.00470335	0.0152105	0.0507629	3.33736	46622.9	0.315285	0.0149081	4.43897e-06	4.43899e-06	1.48145e-05			boot_711	0.00324932	0.0155592	0.0450918	2.89807	44200.6	0.213004	0.015243	3.16934e-06	3.16936e-06	9.18503e-06
boot_712	0.0047335	0.0162685	0.069357	4.26326	3965.84	0.295624	0.0159231	3.72349e-05	3.72367e-05	0.00015875			boot_712	0.00317897	0.0159084	0.0354133	2.22607	11400.4	0.203296	0.015578	1.50822e-05	1.50825e-05	3.35747e-05
boot_713	0.00485031	0.0165389	0.0827167	5.00134	3815.36	0.298285	0.0161821	3.34148e-05	3.34163e-05	0.000167127			boot_713	0.00329136	0.0178854	0.0987468	5.52108	1400.18	0.186343	0.0174688	4.44381e-05	4.44408e-05	0.000245361
boot_714	0.00501689	0.0148475	0.0346805	2.33579	300000	0.344534	0.0145592	1.12517e-06	1.12517e-06	2.62817e-06			boot_714	0.00316119	0.0159203	0.041224	2.58939	9728.01	0.202007	0.0155894	1.50742e-05	1.50746e-05	3.90339e-05
boot_715	0.00485505	0.0165982	0.0716728	4.3181	2663.24	0.296595	0.0162388	5.49979e-05	5.5002e-05	0.000237504			boot_715	0.00317528	0.0152675	0.0453216	2.96851	300000	0.212187	0.0149629	4.53657e-07	4.53657e-07	1.34668e-06
boot_716	0.00490144	0.0173376	0.107008	6.172	1363.03	0.286229	0.0169459	7.15016e-05	7.15084e-05	0.00044135			boot_716	0.00327849	0.0188105	0.0863394	4.58995	1237.48	0.176127	0.0183503	5.64561e-05	5.64603e-05	0.00025915
boot_717	0.00475425	0.015895	0.0572878	3.60414	3869.29	0.303346	0.0155651	4.6836e-05	4.68389e-05	0.000168814			boot_717	0.00320322	0.015296	0.0254829	1.66598	5032.11	0.211166	0.0149903	4.7897e-05	4.79001e-05	7.98008e-05
boot_718	0.00481607	0.0165424	0.0687424	4.15553	3253.23	0.295531	0.0161854	4.65469e-05	4.65498e-05	0.000193439			boot_718	0.00318225	0.0174402	0.0837596	4.80268	1449.8	0.184379	0.0170439	4.86991e-05	4.87022e-05	0.000233901
boot_719	0.0049215	0.0151655	0.0401795	2.64941	299375	0.33104	0.0148649	9.35853e-07	9.35854e-07	2.47946e-06			boot_719	0.0032421	0.0148584	0.0261061	1.75699	5597.03	0.220217	0.0145698	4.30766e-05	4.30791e-05	7.56894e-05
boot_720	0.00487385	0.0177238	0.115973	6.54333	1382.5	0.278817	0.0173146	6.41065e-05	6.4112e-05	0.000419506			boot_720	0.00304864	0.0192327	0.135117	7.02538	857.902	0.160449	0.0187519	4.75633e-05	4.75664e-05	0.000334172
boot_721	0.00506912	0.0178649	0.0929841	5.20486	1377.54	0.287066	0.0174492	8.4238e-05	8.42474e-05	0.000438496			boot_721	0.00313086	0.0139883	0.025379	1.8143	21390.6	0.227354	0.0137322	1.13732e-05	1.13733e-05	2.06346e-05
boot_722	0.00484254	0.0181314	0.107669	5.93828	1020.68	0.269766	0.0177034	9.14254e-05	9.14366e-05	0.000542976			boot_722	0.00318887	0.0175749	0.0775271	4.41125	1467.84	0.183225	0.0171725	5.19677e-05	5.19713e-05	0.000229259
boot_723	0.0050454	0.018153	0.173052	9.53296	1580.16	0.283074	0.017724	3.93178e-05	3.93199e-05	0.000374835			boot_723	0.00322514	0.0148219	0.031527	2.12705	12583.8	0.221041	0.0145347	1.59023e-05	1.59026e-05	3.38257e-05
boot_724	0.00489022	0.0187556	0.152964	8.15563	1041.44	0.2647	0.018298	6.35755e-05	6.35809e-05	0.000518542			boot_724	0.00312234	0.0145613	0.0258483	1.77513	8467.58	0.217074	0.014284	2.76686e-05	2.76697e-05	4.91173e-05
boot_725	0.0049278	0.0159776	0.0532889	3.33522	3541.37	0.312453	0.0156443	5.77137e-05	5.77181e-05	0.000192503			boot_725	0.0031625	0.0151837	0.035476	2.33646	15595.3	0.211913	0.0148824	1.10694e-05	1.10696e-05	2.58636e-05
boot_726	0.00467511	0.0162737	0.0722812	4.44159	2851.92	0.291347	0.0159281	4.86847e-05	4.86878e-05	0.000216251			boot_726	0.00320248	0.0192567	0.193673	10.0574	1006.54	0.169239	0.0187747	3.01853e-05	3.01865e-05	0.000303598
boot_727	0.00484381	0.0162703	0.0530537	3.26077	2189.08	0.300206	0.0159248	9.01486e-05	9.01595e-05	0.00029399			boot_727	0.00323781	0.0151438	0.0265494	1.75315	8820.79	0.216705	0.0148441	2.68354e-05	2.68364e-05	4.70482e-05
boot_728	0.00484404	0.0145	0.023141	1.59593	4845.74	0.33595	0.0142249	9.81276e-05	9.81404e-05	0.000156625			boot_728	0.00316442	0.0148831	0.0373368	2.50866	292790	0.216807	0.0145935	5.65322e-07	5.65322e-07	1.4182e-06
boot_729	0.00484542	0.0169178	0.0888376	5.25114	2137.05	0.290523	0.0165446	5.47351e-05	5.47391e-05	0.000287443			boot_729	0.003098	0.0143424	0.0221057	1.54128	275648	0.220078	0.0140733	9.96275e-07	9.96276e-07	1.53554e-06
boot_730	0.00476196	0.0158052	0.0460931	2.91632	5378.57	0.30575	0.015479	4.21154e-05	4.21178e-05	0.000122829			boot_730	0.00318103	0.0154301	0.0329999	2.13867	3072.82	0.207269	0.0151191	5.96788e-05	5.96836e-05	0.000127644
boot_731	0.00474668	0.0172341	0.0921838	5.34892	1911.69	0.27932	0.016847	5.6855e-05	5.68593e-05	0.000304136			boot_731	0.00313721	0.0189618	0.186288	9.82441	1041	0.168297	0.0184942	2.96786e-05	2.96798e-05	0.000291587
boot_732	0.00494264	0.0174193	0.083636	4.80134	1346.74	0.286432	0.0170239	9.31176e-05	9.31292e-05	0.000447144			boot_732	0.00322539	0.0159699	0.0468596	2.93425	6729	0.20527	0.0156369	1.96223e-05	1.96229e-05	5.75783e-05
boot_733	0.00484502	0.0178293	0.0833471	4.67472	1240.92	0.274134	0.0174153	9.76557e-05	9.76684e-05	0.000456573			boot_733	0.00320344	0.0156741	0.0342709	2.18647	170778	0.208595	0.0153532	1.05882e-06	1.05882e-06	2.31507e-06
boot_734	0.00479448	0.0172047	0.0962257	5.59298	1710.71	0.282432	0.0168189	6.17055e-05	6.17106e-05	0.000345146			boot_734	0.00320205	0.0152228	0.036943	2.42682	8618.15	0.213588	0.01492	1.9479e-05	1.94795e-05	4.72732e-05
boot_735	0.00482072	0.0172161	0.0863668	5.01663	1790.4	0.283626	0.0168298	6.61202e-05	6.61261e-05	0.00033173			boot_735	0.0031524	0.0189198	0.195742	10.3459	1281.74	0.169781	0.0184543	2.31325e-05	2.31333e-05	0.000239334
boot_736	0.00479209	0.0164934	0.0707904	4.29203	3181.74	0.294928	0.0161385	4.59458e-05	4.59486e-05	0.000197213			boot_736	0.0032716	0.0147907	0.0323149	2.18481	76811.9	0.225416	0.0145047	2.60115e-06	2.60116e-06	5.68303e-06
boot_737	0.00493268	0.0187719	0.127474	6.79066	1066.72	0.266335	0.0183135	7.51725e-05	7.518e-05	0.000510522			boot_737	0.00320572	0.0156451	0.0404556	2.58584	3211.12	0.20674	0.0153254	4.70807e-05	4.70837e-05	0.000121751
boot_738	0.00484473	0.0157624	0.0505066	3.20425	3391.54	0.311039	0.0154379	6.23143e-05	6.23195e-05	0.000199687			boot_738	0.00317436	0.0158328	0.0406274	2.56603	2304.26	0.20143	0.0155055	6.39894e-05	6.39948e-05	0.000164213
boot_739	0.00484591	0.0180618	0.171762	9.50967	1506.68	0.273136	0.0176371	3.93396e-05	3.93417e-05	0.000374126			boot_739	0.00317342	0.0185291	0.11112	5.99708	943.018	0.172961	0.0180824	5.54694e-05	5.54735e-05	0.000332679
boot_740	0.00492555	0.0174779	0.0832354	4.76232	1492.13	0.284862	0.0170799	8.40834e-05	8.40929e-05	0.000400477			boot_740	0.00321944	0.0145535	0.0211494	1.45322	3997.45	0.221501	0.0142765	7.34672e-05	7.34744e-05	0.000106775
boot_741	0.00493908	0.0176771	0.107902	6.10406	1394.2	0.283102	0.0172701	6.96038e-05	6.96103e-05	0.000424906			boot_741	0.00313207	0.0160695	0.0440187	2.73927	11532.3	0.198485	0.0157324	1.17586e-05	1.17588e-05	3.22107e-05
boot_742	0.00477191	0.0159394	0.0476592	2.99003	2569.79	0.301965	0.0156077	8.44493e-05	8.44588e-05	0.000252535			boot_742	0.00319994	0.0198649	0.183152	9.21987	1021.69	0.164002	0.0193523	3.12386e-05	3.12399e-05	0.000288028
boot_743	0.00487763	0.0177877	0.095111	5.34702	1328.08	0.277346	0.0173756	8.10677e-05	8.10765e-05	0.000433517			boot_743	0.00314728	0.013686	0.0217602	1.58996	300000	0.234104	0.0134408	9.61223e-07	9.61225e-07	1.52831e-06
boot_744	0.00503975	0.0180816	0.0987101	5.45915	1821.55	0.283025	0.0176559	5.95451e-05	5.95499e-05	0.000325091			boot_744	0.00316769	0.0162836	0.0450744	2.76808	2376.41	0.195952	0.0159376	5.55724e-05	5.55765e-05	0.00015384
boot_745	0.00486274	0.0153264	0.0384266	2.50721	5014.92	0.321211	0.0150195	5.64536e-05	5.64579e-05	0.000141552			boot_745	0.00318573	0.0143268	0.0272461	1.90176	68247.1	0.226423	0.0140583	3.38274e-06	3.38276e-06	6.43318e-06
boot_746	0.00490625	0.0152849	0.0428022	2.80029	299921	0.32749	0.0149796	8.69722e-07	8.69723e-07	2.43548e-06			boot_746	0.00336879	0.0199384	0.215929	10.8298	991.29	0.172213	0.019422	2.90681e-05	2.90692e-05	0.000314814
boot_747	0.00495527	0.0166109	0.0749096	4.50967	2715.49	0.302641	0.016251	5.3158e-05	5.31618e-05	0.000239742			boot_747	0.00321939	0.0188667	0.241622	12.8068	962.147	0.173782	0.0184037	2.56046e-05	2.56055e-05	0.000327925
boot_748	0.00488743	0.0163804	0.0601509	3.67212	1862.83	0.300772	0.0160303	9.43236e-05	9.43355e-05	0.000346411			boot_748	0.00312091	0.0150451	0.0442555	2.94153	72089.9	0.211497	0.0147492	1.89734e-06	1.89735e-06	5.5811e-06
boot_749	0.00486236	0.0171584	0.0808819	4.71384	4499.83	0.288647	0.0167746	2.86948e-05	2.86959e-05	0.000135268			boot_749	0.00321156	0.0150526	0.031455	2.08967	7420.01	0.21622	0.0147564	2.66877e-05	2.66887e-05	5.57706e-05
boot_750	0.00475233	0.0154785	0.0422014	2.72645	21565.6	0.312838	0.0151655	1.16143e-05	1.16145e-05	3.16662e-05			boot_750	0.00317435	0.0156609	0.0466549	2.97907	290029	0.206902	0.0153406	4.52903e-07	4.52903e-07	1.34923e-06
boot_751	0.00490439	0.0170001	0.0817765	4.81034	1795.03	0.291979	0.0166233	7.16387e-05	7.16456e-05	0.00034464			boot_751	0.00323556	0.0179025	0.101415	5.66486	1041.93	0.182395	0.0174852	5.66933e-05	5.66976e-05	0.000321184
boot_752	0.00503274	0.0183096	0.101501	5.5436	1236.98	0.278175	0.0178732	8.4299e-05	8.43085e-05	0.000467373			boot_752	0.00308579	0.0158629	0.05291	3.33546	177516	0.198611	0.0155343	6.27852e-07	6.27853e-07	2.09418e-06
boot_753	0.00483327	0.0169617	0.0679187	4.00425	2425.99	0.288709	0.0165866	6.26749e-05	6.26801e-05	0.000250987			boot_753	0.00313552	0.0152365	0.0315306	2.06941	276307	0.209934	0.0149331	6.97061e-07	6.97062e-07	1.44251e-06
boot_754	0.00507691	0.0171847	0.0792611	4.6123	2112.28	0.299456	0.0167998	6.58142e-05	6.582e-05	0.000303581			boot_754	0.00319359	0.015185	0.0391318	2.577	7455.7	0.213451	0.0148837	2.11865e-05	2.11871e-05	5.45992e-05
boot_755	0.00491261	0.0153531	0.0408147	2.6584	3682.95	0.323234	0.0150451	7.31734e-05	7.31805e-05	0.000194543			boot_755	0.00317383	0.0150895	0.0350235	2.32105	300000	0.214534	0.0147919	5.88376e-07	5.88377e-07	1.36565e-06
boot_756	0.00493541	0.0178583	0.085022	4.76092	1428.23	0.279412	0.017443	8.55381e-05	8.55479e-05	0.000407287			boot_756	0.00322421	0.0167179	0.0741314	4.43425	299999	0.197145	0.0163534	2.76885e-07	2.76885e-07	1.22778e-06
boot_757	0.00484857	0.0151766	0.0332058	2.18797	4527.71	0.322658	0.0148755	7.21285e-05	7.21355e-05	0.00015783			boot_757	0.00325103	0.016273	0.0439652	2.70173	1791.61	0.20022	0.0159274	7.75787e-05	7.75868e-05	0.000209619
boot_758	0.00484215	0.0146386	0.0301955	2.06273	17708.4	0.336274	0.0143584	2.08053e-05	2.08059e-05	4.29169e-05			boot_758	0.00320563	0.0155515	0.0431873	2.77704	299982	0.210379	0.0152356	4.79729e-07	4.7973e-07	1.33223e-06
boot_759	0.00482939	0.0169833	0.0911117	5.36477	1504.23	0.287581	0.0166073	7.50326e-05	7.50401e-05	0.000402573			boot_759	0.00317017	0.0153977	0.0393613	2.55631	4956.31	0.208477	0.0150879	3.11827e-05	3.1184e-05	7.97159e-05
boot_760	0.00473527	0.0173621	0.0911069	5.24747	1793.4	0.276453	0.0169693	6.09004e-05	6.09054e-05	0.000319599			boot_760	0.00317315	0.0151533	0.0359752	2.37408	6216.27	0.212182	0.0148532	2.73746e-05	2.73756e-05	6.49919e-05
boot_761	0.00504424	0.0157903	0.0449745	2.84823	6568.19	0.324494	0.0154647	3.85166e-05	3.85186e-05	0.00010971			boot_761	0.00318485	0.0187174	0.137115	7.32552	1196.35	0.172781	0.0182617	3.57496e-05	3.57513e-05	0.000261897
boot_762	0.00477426	0.0178115	0.0875614	4.916	1579.47	0.271395	0.0173983	7.19581e-05	7.1965e-05	0.00035378			boot_762	0.00316035	0.0181439	0.182052	10.0338	1594.72	0.177457	0.0177153	2.02246e-05	2.02251e-05	0.000202934
boot_763	0.00486816	0.0157628	0.0479872	3.04432	10164.5	0.314341	0.0154384	2.22232e-05	2.22239e-05	6.76567e-05			boot_763	0.00316813	0.0178891	0.0728264	4.07099	1517.72	0.178837	0.0174724	5.28722e-05	5.2876e-05	0.000215258
boot_764	0.00461593	0.0155007	0.0405278	2.61458	3415.24	0.300617	0.0151869	7.22051e-05	7.2212e-05	0.000188804			boot_764	0.00316961	0.0147391	0.0289149	1.96178	169536	0.219206	0.014455	1.26617e-06	1.26618e-06	2.48396e-06
[truncated: 235 more rows]

## Sheet: Table S4
Supplemental Table S4. Recombination events in sequence clusters BAPS 4 (phylogroup 2) and BAPS5 (phylogroup 1) estimated using Gubbins. Gubbins analysis was carried out separately for each sequence cluster.
[truncated: 618 more rows]

[truncated: 3 more sheets: Table S5, Table S6, Table S7]
